# Supplementary material for: Extraordinary anisotropic thermal expansion in photosalient crystals
Source: IUCrJ. 2020 Jan 1;7(Pt 1):83–9. doi: 10.1107/S2052252519014581 (PMC6949593; doi:10.1107/S2052252519014581)
Supplement: Supplementary file 1 [file m-07-00083-sup1.cif]

 
data_1 
# CCDC 1845040
  
_audit_creation_method            SHELXL-2014 
_chemical_name_systematic 
; 
 ? 
; 
_chemical_name_common             ? 
_chemical_melting_point           ? 
_chemical_formula_moiety          ? 
_chemical_formula_sum 
 'C54 H42 Cu2 N2 O8' 
_chemical_formula_weight          973.97 
  
loop_ 
 _atom_type_symbol 
 _atom_type_description 
 _atom_type_scat_dispersion_real 
 _atom_type_scat_dispersion_imag 
 _atom_type_scat_source 
 'C'  'C'   0.0033   0.0016 
 'International Tables Vol C Tables 4.2.6.8 and 6.1.1.4' 
 'H'  'H'   0.0000   0.0000 
 'International Tables Vol C Tables 4.2.6.8 and 6.1.1.4' 
 'N'  'N'   0.0061   0.0033 
 'International Tables Vol C Tables 4.2.6.8 and 6.1.1.4' 
 'O'  'O'   0.0106   0.0060 
 'International Tables Vol C Tables 4.2.6.8 and 6.1.1.4' 
 'Cu'  'Cu'   0.3201   1.2651 
 'International Tables Vol C Tables 4.2.6.8 and 6.1.1.4' 
  
_space_group_crystal_system       monoclinic 
_space_group_IT_number            15 
_space_group_name_H-M_alt         'C 2/c' 
_space_group_name_Hall            '-C 2yc' 
  
_shelx_space_group_comment 
; 
The symmetry employed for this shelxl refinement is uniquely defined 
by the following loop, which should always be used as a source of 
symmetry information in preference to the above space-group names. 
They are only intended as comments. 
; 
  
loop_ 
 _space_group_symop_operation_xyz 
 'x, y, z' 
 '-x, y, -z+1/2' 
 'x+1/2, y+1/2, z' 
 '-x+1/2, y+1/2, -z+1/2' 
 '-x, -y, -z' 
 'x, -y, z-1/2' 
 '-x+1/2, -y+1/2, -z' 
 'x+1/2, -y+1/2, z-1/2' 
  
_cell_length_a                    24.633(11) 
_cell_length_b                    12.093(4) 
_cell_length_c                    15.509(6) 
_cell_angle_alpha                 90 
_cell_angle_beta                  108.480(12) 
_cell_angle_gamma                 90 
_cell_volume                      4381(3) 
_cell_formula_units_Z             4 
_cell_measurement_temperature     100(2) 
_cell_measurement_reflns_used     986 
_cell_measurement_theta_min       2.51 
_cell_measurement_theta_max       27.46 
  
_exptl_crystal_description        BLOCK 
_exptl_crystal_colour             GREEN 
_exptl_crystal_density_meas       'Not Measured' 
_exptl_crystal_density_method     'Not Measured' 
_exptl_crystal_density_diffrn     1.477 
_exptl_crystal_F_000              2008 
_exptl_transmission_factor_min    ? 
_exptl_transmission_factor_max    ? 
_exptl_crystal_size_max           0.400 
_exptl_crystal_size_mid           0.180 
_exptl_crystal_size_min           0.100 
_exptl_absorpt_coefficient_mu     1.032 
_shelx_estimated_absorpt_T_min    0.683 
_shelx_estimated_absorpt_T_max    0.904 
_exptl_absorpt_correction_type    Multi-scan 
_exptl_absorpt_correction_T_min   0.6643 
_exptl_absorpt_correction_T_max   0.7456 
_exptl_absorpt_process_details    'SADABS (Sheldrick, 2010)' 
  
_exptl_special_details 
; 
 ? 
; 
  
_diffrn_ambient_temperature       100(2) 
_diffrn_radiation_wavelength      0.71073 
_diffrn_radiation_type            MoK\a 
_diffrn_source                    ? 
_diffrn_measurement_device_type   'Bruker APEX-II CCD' 
_diffrn_measurement_method        '\f and \w scans' 
_diffrn_detector_area_resol_mean  ? 
_diffrn_reflns_number             28192 
_diffrn_reflns_av_unetI/netI      0.0305 
_diffrn_reflns_av_R_equivalents   0.0447 
_diffrn_reflns_limit_h_min        -32 
_diffrn_reflns_limit_h_max        32 
_diffrn_reflns_limit_k_min        -15 
_diffrn_reflns_limit_k_max        15 
_diffrn_reflns_limit_l_min        -20 
_diffrn_reflns_limit_l_max        20 
_diffrn_reflns_theta_min          1.743 
_diffrn_reflns_theta_max          27.500 
_diffrn_reflns_theta_full         25.242 
_diffrn_measured_fraction_theta_max   1.000 
_diffrn_measured_fraction_theta_full  1.000 
_diffrn_reflns_Laue_measured_fraction_max    1.000 
_diffrn_reflns_Laue_measured_fraction_full   1.000 
_diffrn_reflns_point_group_measured_fraction_max   1.000 
_diffrn_reflns_point_group_measured_fraction_full  1.000 
_reflns_number_total              5043 
_reflns_number_gt                 4531 
_reflns_threshold_expression      'I > 2\s(I)' 
_reflns_Friedel_coverage          0.000 
_reflns_Friedel_fraction_max      . 
_reflns_Friedel_fraction_full     . 
  
_reflns_special_details 
; 
 Reflections were merged by SHELXL according to the crystal 
 class for the calculation of statistics and refinement. 
  
 _reflns_Friedel_fraction is defined as the number of unique 
 Friedel pairs measured divided by the number that would be 
 possible theoretically, ignoring centric projections and 
 systematic absences. 
; 
  
_computing_data_collection        'Bruker APEX2' 
_computing_cell_refinement        'Bruker SAINT' 
_computing_data_reduction         'Bruker SAINT' 
_computing_structure_solution     'SHELXS-97 (Sheldrick 2008)' 
_computing_structure_refinement   'SHELXL-2014 (Sheldrick, 2014)' 
_computing_molecular_graphics     'Bruker SHELXTL' 
_computing_publication_material   'Bruker SHELXTL' 
  
_refine_special_details 
; 
 ? 
; 
_refine_ls_structure_factor_coef  Fsqd 
_refine_ls_matrix_type            full 
_refine_ls_weighting_scheme       calc 
_refine_ls_weighting_details 
'w=1/[\s^2^(Fo^2^)+(0.0385P)^2^+7.0332P] where P=(Fo^2^+2Fc^2^)/3' 
_atom_sites_solution_primary      ? 
_atom_sites_solution_secondary    ? 
_atom_sites_solution_hydrogens    geom 
_refine_ls_hydrogen_treatment     constr 
_refine_ls_extinction_method      none 
_refine_ls_extinction_coef        . 
_refine_ls_number_reflns          5043 
_refine_ls_number_parameters      298 
_refine_ls_number_restraints      0 
_refine_ls_R_factor_all           0.0379 
_refine_ls_R_factor_gt            0.0335 
_refine_ls_wR_factor_ref          0.0840 
_refine_ls_wR_factor_gt           0.0815 
_refine_ls_goodness_of_fit_ref    1.029 
_refine_ls_restrained_S_all       1.029 
_refine_ls_shift/su_max           0.003 
_refine_ls_shift/su_mean          0.000 
  
loop_ 
 _atom_site_label 
 _atom_site_type_symbol 
 _atom_site_fract_x 
 _atom_site_fract_y 
 _atom_site_fract_z 
 _atom_site_U_iso_or_equiv 
 _atom_site_adp_type 
 _atom_site_occupancy 
 _atom_site_site_symmetry_order 
 _atom_site_calc_flag 
 _atom_site_refinement_flags_posn 
 _atom_site_refinement_flags_adp 
 _atom_site_refinement_flags_occupancy 
 _atom_site_disorder_assembly 
 _atom_site_disorder_group 
Cu1 Cu 0.54074(2) 0.50316(2) 0.08078(2) 0.01025(7) Uani 1 1 d . . . . . 
O1 O 0.56615(5) 0.35721(10) 0.04928(8) 0.0162(3) Uani 1 1 d . . . . . 
O2 O 0.49655(5) 0.35268(10) -0.08577(8) 0.0179(3) Uani 1 1 d . . . . . 
O3 O 0.48237(5) 0.42404(10) 0.11946(8) 0.0156(2) Uani 1 1 d . . . . . 
O4 O 0.41285(5) 0.42191(11) -0.01575(8) 0.0178(3) Uani 1 1 d . . . . . 
N1 N 0.60368(6) 0.52400(12) 0.21246(9) 0.0121(3) Uani 1 1 d . . . . . 
C1 C 0.59215(7) 0.58179(14) 0.27851(11) 0.0143(3) Uani 1 1 d . . . . . 
H1 H 0.5548 0.6118 0.2666 0.017 Uiso 1 1 calc R U . . . 
C2 C 0.63185(7) 0.59975(14) 0.36290(11) 0.0143(3) Uani 1 1 d . . . . . 
H2 H 0.6216 0.6416 0.4073 0.017 Uiso 1 1 calc R U . . . 
C3 C 0.68698(7) 0.55656(14) 0.38309(11) 0.0134(3) Uani 1 1 d . . . . . 
C4 C 0.69869(8) 0.49569(14) 0.31437(13) 0.0177(4) Uani 1 1 d . . . . . 
H4 H 0.7354 0.4638 0.3245 0.021 Uiso 1 1 calc R U . . . 
C5 C 0.65644(8) 0.48227(14) 0.23147(12) 0.0165(3) Uani 1 1 d . . . . . 
H5 H 0.6654 0.4412 0.1856 0.020 Uiso 1 1 calc R U . . . 
C6 C 0.73159(7) 0.57305(15) 0.47083(11) 0.0158(3) Uani 1 1 d . . . . . 
H6 H 0.7682 0.5418 0.4780 0.019 Uiso 1 1 calc R U . . . 
C7 C 0.72512(7) 0.62829(15) 0.54143(12) 0.0168(3) Uani 1 1 d . . . . . 
H7 H 0.6881 0.6570 0.5343 0.020 Uiso 1 1 calc R U . . . 
C8 C 0.76931(7) 0.64936(14) 0.62908(11) 0.0152(3) Uani 1 1 d . . . . . 
C9 C 0.82490(8) 0.60707(15) 0.65109(12) 0.0192(4) Uani 1 1 d . . . . . 
H9 H 0.8352 0.5625 0.6082 0.023 Uiso 1 1 calc R U . . . 
C10 C 0.86511(8) 0.62933(16) 0.73453(13) 0.0227(4) Uani 1 1 d . . . . . 
H10 H 0.9025 0.5990 0.7487 0.027 Uiso 1 1 calc R U . . . 
C11 C 0.85135(8) 0.69565(15) 0.79780(12) 0.0203(4) Uani 1 1 d . . . . . 
H11 H 0.8792 0.7115 0.8547 0.024 Uiso 1 1 calc R U . . . 
C12 C 0.79685(8) 0.73816(16) 0.77716(12) 0.0197(4) Uani 1 1 d . . . . . 
H12 H 0.7871 0.7835 0.8200 0.024 Uiso 1 1 calc R U . . . 
C13 C 0.75609(8) 0.71507(15) 0.69405(12) 0.0190(4) Uani 1 1 d . . . . . 
H13 H 0.7186 0.7444 0.6810 0.023 Uiso 1 1 calc R U . . . 
C14 C 0.53705(7) 0.30980(13) -0.02322(11) 0.0121(3) Uani 1 1 d . . . . . 
C15 C 0.55052(7) 0.19072(14) -0.03516(12) 0.0140(3) Uani 1 1 d . . . . . 
C16 C 0.59578(8) 0.13749(15) 0.02872(12) 0.0176(4) Uani 1 1 d . . . . . 
H16 H 0.6208 0.1782 0.0776 0.021 Uiso 1 1 calc R U . . . 
C17 C 0.60436(9) 0.02459(16) 0.02097(14) 0.0232(4) Uani 1 1 d . . . . . 
H17 H 0.6351 -0.0117 0.0648 0.028 Uiso 1 1 calc R U . . . 
C18 C 0.56807(9) -0.03473(16) -0.05046(16) 0.0286(5) Uani 1 1 d . . . . . 
H18 H 0.5735 -0.1120 -0.0550 0.034 Uiso 1 1 calc R U . . . 
C19 C 0.52382(9) 0.01815(17) -0.11537(16) 0.0299(5) Uani 1 1 d . . . . . 
H19 H 0.4994 -0.0226 -0.1650 0.036 Uiso 1 1 calc R U . . . 
C20 C 0.51504(8) 0.13082(16) -0.10797(14) 0.0222(4) Uani 1 1 d . . . . . 
H20 H 0.4847 0.1671 -0.1527 0.027 Uiso 1 1 calc R U . . . 
C21 C 0.43367(7) 0.39606(13) 0.06703(11) 0.0120(3) Uani 1 1 d . . . . . 
C22 C 0.39839(7) 0.32184(13) 0.10553(11) 0.0132(3) Uani 1 1 d . . . . . 
C23 C 0.34622(7) 0.28012(15) 0.04997(12) 0.0169(3) Uani 1 1 d . . . . . 
H23 H 0.3316 0.3027 -0.0118 0.020 Uiso 1 1 calc R U . . . 
C24 C 0.31570(8) 0.20579(16) 0.08477(14) 0.0223(4) Uani 1 1 d . . . . . 
H24 H 0.2802 0.1774 0.0467 0.027 Uiso 1 1 calc R U . . . 
C25 C 0.33673(8) 0.17267(15) 0.17504(14) 0.0232(4) Uani 1 1 d . . . . . 
H25 H 0.3160 0.1210 0.1986 0.028 Uiso 1 1 calc R U . . . 
C26 C 0.38813(9) 0.21524(17) 0.23067(13) 0.0239(4) Uani 1 1 d . . . . . 
H26 H 0.4024 0.1930 0.2925 0.029 Uiso 1 1 calc R U . . . 
C27 C 0.41880(8) 0.29001(15) 0.19657(12) 0.0178(4) Uani 1 1 d . . . . . 
H27 H 0.4538 0.3196 0.2353 0.021 Uiso 1 1 calc R U . . . 
  
loop_ 
 _atom_site_aniso_label 
 _atom_site_aniso_U_11 
 _atom_site_aniso_U_22 
 _atom_site_aniso_U_33 
 _atom_site_aniso_U_23 
 _atom_site_aniso_U_13 
 _atom_site_aniso_U_12 
Cu1 0.01067(11) 0.01025(11) 0.00846(11) -0.00048(7) 0.00109(8) -0.00045(7) 
O1 0.0172(6) 0.0151(6) 0.0139(6) -0.0031(5) 0.0017(5) 0.0032(5) 
O2 0.0188(6) 0.0139(6) 0.0168(6) -0.0028(5) -0.0002(5) 0.0031(5) 
O3 0.0136(6) 0.0198(6) 0.0129(6) 0.0010(5) 0.0035(5) -0.0032(5) 
O4 0.0164(6) 0.0234(7) 0.0121(6) 0.0033(5) 0.0025(5) -0.0048(5) 
N1 0.0120(7) 0.0122(7) 0.0101(6) -0.0004(5) 0.0007(5) -0.0010(5) 
C1 0.0138(8) 0.0151(8) 0.0132(8) -0.0003(6) 0.0029(6) 0.0020(6) 
C2 0.0166(8) 0.0159(8) 0.0107(8) -0.0022(6) 0.0050(6) -0.0009(6) 
C3 0.0137(8) 0.0132(8) 0.0116(8) 0.0000(6) 0.0017(6) -0.0028(6) 
C4 0.0138(8) 0.0201(9) 0.0176(9) -0.0024(7) 0.0026(7) 0.0025(7) 
C5 0.0183(9) 0.0157(8) 0.0139(8) -0.0034(6) 0.0029(7) 0.0010(7) 
C6 0.0130(8) 0.0184(8) 0.0135(8) -0.0002(6) 0.0008(6) 0.0001(6) 
C7 0.0141(8) 0.0202(9) 0.0136(8) 0.0003(7) 0.0006(7) 0.0002(7) 
C8 0.0169(8) 0.0150(8) 0.0125(8) 0.0011(6) 0.0028(7) -0.0036(6) 
C9 0.0192(9) 0.0191(9) 0.0162(9) -0.0031(7) 0.0014(7) 0.0001(7) 
C10 0.0175(9) 0.0249(10) 0.0210(9) -0.0022(7) -0.0007(7) 0.0009(7) 
C11 0.0225(9) 0.0216(9) 0.0124(8) 0.0002(7) -0.0010(7) -0.0047(7) 
C12 0.0244(9) 0.0221(9) 0.0125(8) -0.0026(7) 0.0060(7) -0.0038(7) 
C13 0.0168(8) 0.0238(9) 0.0151(8) -0.0006(7) 0.0030(7) -0.0001(7) 
C14 0.0120(8) 0.0125(8) 0.0132(8) 0.0001(6) 0.0062(6) -0.0006(6) 
C15 0.0141(8) 0.0127(8) 0.0177(8) -0.0004(6) 0.0085(7) 0.0003(6) 
C16 0.0190(9) 0.0178(9) 0.0171(8) 0.0010(7) 0.0074(7) 0.0022(7) 
C17 0.0253(10) 0.0179(9) 0.0304(11) 0.0071(8) 0.0148(8) 0.0078(7) 
C18 0.0334(11) 0.0128(9) 0.0465(13) -0.0032(9) 0.0223(10) 0.0021(8) 
C19 0.0282(11) 0.0201(10) 0.0397(13) -0.0128(9) 0.0084(9) -0.0046(8) 
C20 0.0183(9) 0.0174(9) 0.0279(10) -0.0058(7) 0.0030(8) 0.0005(7) 
C21 0.0144(8) 0.0092(7) 0.0131(8) -0.0020(6) 0.0053(6) 0.0019(6) 
C22 0.0155(8) 0.0104(7) 0.0154(8) -0.0013(6) 0.0072(7) 0.0010(6) 
C23 0.0165(8) 0.0170(8) 0.0174(8) -0.0012(7) 0.0058(7) 0.0002(7) 
C24 0.0183(9) 0.0198(9) 0.0300(10) -0.0040(8) 0.0091(8) -0.0040(7) 
C25 0.0282(10) 0.0145(9) 0.0340(11) 0.0012(8) 0.0202(9) -0.0023(7) 
C26 0.0312(10) 0.0250(10) 0.0186(9) 0.0043(7) 0.0124(8) 0.0012(8) 
C27 0.0198(9) 0.0187(9) 0.0155(8) -0.0007(7) 0.0064(7) 0.0003(7) 
  
_geom_special_details 
; 
 All esds (except the esd in the dihedral angle between two l.s. planes) 
 are estimated using the full covariance matrix.  The cell esds are taken 
 into account individually in the estimation of esds in distances, angles 
 and torsion angles; correlations between esds in cell parameters are only 
 used when they are defined by crystal symmetry.  An approximate (isotropic) 
 treatment of cell esds is used for estimating esds involving l.s. planes. 
; 
  
loop_ 
 _geom_bond_atom_site_label_1 
 _geom_bond_atom_site_label_2 
 _geom_bond_distance 
 _geom_bond_site_symmetry_2 
 _geom_bond_publ_flag 
Cu1 O4 1.9688(13) 5_665 ? 
Cu1 O3 1.9722(13) . ? 
Cu1 O2 1.9833(13) 5_665 ? 
Cu1 O1 1.9848(13) . ? 
Cu1 N1 2.1518(15) . ? 
Cu1 Cu1 2.6693(9) 5_665 ? 
O1 C14 1.263(2) . ? 
O2 C14 1.262(2) . ? 
O2 Cu1 1.9833(13) 5_665 ? 
O3 C21 1.263(2) . ? 
O4 C21 1.262(2) . ? 
O4 Cu1 1.9688(13) 5_665 ? 
N1 C5 1.337(2) . ? 
N1 C1 1.343(2) . ? 
C1 C2 1.380(2) . ? 
C2 C3 1.395(2) . ? 
C3 C4 1.399(2) . ? 
C3 C6 1.467(2) . ? 
C4 C5 1.383(2) . ? 
C6 C7 1.335(2) . ? 
C7 C8 1.469(2) . ? 
C8 C9 1.399(3) . ? 
C8 C13 1.400(2) . ? 
C9 C10 1.384(3) . ? 
C10 C11 1.390(3) . ? 
C11 C12 1.377(3) . ? 
C12 C13 1.388(2) . ? 
C14 C15 1.502(2) . ? 
C15 C20 1.392(2) . ? 
C15 C16 1.392(2) . ? 
C16 C17 1.393(3) . ? 
C17 C18 1.383(3) . ? 
C18 C19 1.384(3) . ? 
C19 C20 1.390(3) . ? 
C21 C22 1.499(2) . ? 
C22 C27 1.394(2) . ? 
C22 C23 1.395(2) . ? 
C23 C24 1.386(3) . ? 
C24 C25 1.389(3) . ? 
C25 C26 1.386(3) . ? 
C26 C27 1.386(3) . ? 
  
loop_ 
 _geom_angle_atom_site_label_1 
 _geom_angle_atom_site_label_2 
 _geom_angle_atom_site_label_3 
 _geom_angle 
 _geom_angle_site_symmetry_1 
 _geom_angle_site_symmetry_3 
 _geom_angle_publ_flag 
O4 Cu1 O3 167.63(5) 5_665 . ? 
O4 Cu1 O2 88.10(6) 5_665 5_665 ? 
O3 Cu1 O2 91.33(6) . 5_665 ? 
O4 Cu1 O1 90.20(6) 5_665 . ? 
O3 Cu1 O1 87.74(6) . . ? 
O2 Cu1 O1 167.76(5) 5_665 . ? 
O4 Cu1 N1 94.11(6) 5_665 . ? 
O3 Cu1 N1 98.26(6) . . ? 
O2 Cu1 N1 93.63(5) 5_665 . ? 
O1 Cu1 N1 98.58(5) . . ? 
O4 Cu1 Cu1 85.31(5) 5_665 5_665 ? 
O3 Cu1 Cu1 82.40(4) . 5_665 ? 
O2 Cu1 Cu1 80.91(4) 5_665 5_665 ? 
O1 Cu1 Cu1 86.87(4) . 5_665 ? 
N1 Cu1 Cu1 174.53(4) . 5_665 ? 
C14 O1 Cu1 119.24(11) . . ? 
C14 O2 Cu1 126.48(11) . 5_665 ? 
C21 O3 Cu1 124.70(11) . . ? 
C21 O4 Cu1 121.37(11) . 5_665 ? 
C5 N1 C1 117.00(15) . . ? 
C5 N1 Cu1 121.51(12) . . ? 
C1 N1 Cu1 121.46(12) . . ? 
N1 C1 C2 123.21(16) . . ? 
C1 C2 C3 120.05(15) . . ? 
C2 C3 C4 116.57(15) . . ? 
C2 C3 C6 123.18(15) . . ? 
C4 C3 C6 120.25(16) . . ? 
C5 C4 C3 119.60(17) . . ? 
N1 C5 C4 123.56(16) . . ? 
C7 C6 C3 125.45(16) . . ? 
C6 C7 C8 126.85(17) . . ? 
C9 C8 C13 117.70(16) . . ? 
C9 C8 C7 122.89(16) . . ? 
C13 C8 C7 119.41(16) . . ? 
C10 C9 C8 120.80(17) . . ? 
C9 C10 C11 120.66(18) . . ? 
C12 C11 C10 119.29(17) . . ? 
C11 C12 C13 120.38(17) . . ? 
C12 C13 C8 121.16(17) . . ? 
O2 C14 O1 125.81(15) . . ? 
O2 C14 C15 116.81(14) . . ? 
O1 C14 C15 117.36(14) . . ? 
C20 C15 C16 119.46(16) . . ? 
C20 C15 C14 119.49(16) . . ? 
C16 C15 C14 120.91(15) . . ? 
C15 C16 C17 120.07(18) . . ? 
C18 C17 C16 120.02(19) . . ? 
C17 C18 C19 120.20(19) . . ? 
C18 C19 C20 120.01(19) . . ? 
C19 C20 C15 120.19(19) . . ? 
O4 C21 O3 125.83(16) . . ? 
O4 C21 C22 116.99(15) . . ? 
O3 C21 C22 117.13(15) . . ? 
C27 C22 C23 119.44(16) . . ? 
C27 C22 C21 120.02(15) . . ? 
C23 C22 C21 120.49(15) . . ? 
C24 C23 C22 120.07(17) . . ? 
C23 C24 C25 120.29(18) . . ? 
C26 C25 C24 119.72(17) . . ? 
C25 C26 C27 120.38(18) . . ? 
C26 C27 C22 120.08(17) . . ? 
  
_refine_diff_density_max    0.468 
_refine_diff_density_min   -0.263 
_refine_diff_density_rms    0.070 
  
_shelxl_version_number 2014-3 
  
_shelx_res_file 
; 
TITL e297 in C2/c 
CELL  0.71073  24.6326  12.0928  15.5088   90.000  108.480   90.000 
ZERR   4.00   0.01052   0.00430   0.00550   0.0000   0.0120   0.0000 
LATT 7 
SYMM -X, Y, 1/2-Z 
SFAC C  H  N  O  Cu 
UNIT 216  168  8  32  8 
OMIT -1 55 
L.S. 8 
ACTA 
SIZE 0.40 0.18 0.10 
TEMP -173 
WGHT    0.038500    7.033200 
FVAR       0.05885 
CU1   5    0.540739    0.503163    0.080785    11.00000    0.01067    0.01025 = 
         0.00846   -0.00048    0.00109   -0.00045 
O1    4    0.566149    0.357207    0.049282    11.00000    0.01720    0.01515 = 
         0.01394   -0.00306    0.00173    0.00319 
O2    4    0.496550    0.352683   -0.085771    11.00000    0.01881    0.01388 = 
         0.01678   -0.00276   -0.00023    0.00306 
O3    4    0.482365    0.424036    0.119458    11.00000    0.01356    0.01980 = 
         0.01285    0.00098    0.00351   -0.00323 
O4    4    0.412847    0.421910   -0.015751    11.00000    0.01640    0.02344 = 
         0.01211    0.00328    0.00253   -0.00475 
N1    3    0.603682    0.523997    0.212457    11.00000    0.01199    0.01220 = 
         0.01012   -0.00043    0.00066   -0.00098 
C1    1    0.592151    0.581791    0.278513    11.00000    0.01378    0.01508 = 
         0.01316   -0.00035    0.00290    0.00196 
AFIX  43 
H1    2    0.554844    0.611786    0.266580    11.00000   -1.20000 
AFIX   0 
C2    1    0.631853    0.599746    0.362899    11.00000    0.01661    0.01591 = 
         0.01073   -0.00215    0.00496   -0.00091 
AFIX  43 
H2    2    0.621622    0.641557    0.407265    11.00000   -1.20000 
AFIX   0 
C3    1    0.686976    0.556560    0.383092    11.00000    0.01371    0.01321 = 
         0.01158   -0.00005    0.00174   -0.00282 
C4    1    0.698686    0.495694    0.314366    11.00000    0.01381    0.02012 = 
         0.01764   -0.00239    0.00262    0.00253 
AFIX  43 
H4    2    0.735426    0.463761    0.324546    11.00000   -1.20000 
AFIX   0 
C5    1    0.656445    0.482270    0.231471    11.00000    0.01826    0.01571 = 
         0.01388   -0.00341    0.00295    0.00099 
AFIX  43 
H5    2    0.665412    0.441170    0.185560    11.00000   -1.20000 
AFIX   0 
C6    1    0.731594    0.573055    0.470835    11.00000    0.01297    0.01837 = 
         0.01351   -0.00016    0.00078    0.00009 
AFIX  43 
H6    2    0.768151    0.541810    0.478009    11.00000   -1.20000 
AFIX   0 
C7    1    0.725123    0.628293    0.541432    11.00000    0.01410    0.02016 = 
         0.01358    0.00026    0.00064    0.00019 
AFIX  43 
H7    2    0.688052    0.657016    0.534268    11.00000   -1.20000 
AFIX   0 
C8    1    0.769306    0.649360    0.629083    11.00000    0.01687    0.01496 = 
         0.01247    0.00111    0.00280   -0.00359 
C9    1    0.824899    0.607069    0.651092    11.00000    0.01922    0.01913 = 
         0.01622   -0.00310    0.00142    0.00012 
AFIX  43 
H9    2    0.835177    0.562525    0.608244    11.00000   -1.20000 
AFIX   0 
C10   1    0.865107    0.629333    0.734528    11.00000    0.01747    0.02486 = 
         0.02102   -0.00223   -0.00071    0.00093 
AFIX  43 
H10   2    0.902486    0.598983    0.748695    11.00000   -1.20000 
AFIX   0 
C11   1    0.851349    0.695648    0.797799    11.00000    0.02249    0.02158 = 
         0.01235    0.00017   -0.00099   -0.00466 
AFIX  43 
H11   2    0.879241    0.711479    0.854673    11.00000   -1.20000 
AFIX   0 
C12   1    0.796855    0.738159    0.777165    11.00000    0.02445    0.02209 = 
         0.01253   -0.00262    0.00598   -0.00376 
AFIX  43 
H12   2    0.787103    0.783544    0.820047    11.00000   -1.20000 
AFIX   0 
C13   1    0.756085    0.715069    0.694050    11.00000    0.01677    0.02384 = 
         0.01507   -0.00061    0.00303   -0.00014 
AFIX  43 
H13   2    0.718557    0.744365    0.681024    11.00000   -1.20000 
AFIX   0 
C14   1    0.537052    0.309797   -0.023224    11.00000    0.01203    0.01247 = 
         0.01324    0.00007    0.00621   -0.00063 
C15   1    0.550519    0.190725   -0.035160    11.00000    0.01412    0.01273 = 
         0.01771   -0.00040    0.00853    0.00030 
C16   1    0.595777    0.137495    0.028722    11.00000    0.01901    0.01782 = 
         0.01709    0.00099    0.00742    0.00225 
AFIX  43 
H16   2    0.620831    0.178238    0.077648    11.00000   -1.20000 
AFIX   0 
C17   1    0.604357    0.024589    0.020973    11.00000    0.02533    0.01793 = 
         0.03038    0.00707    0.01477    0.00781 
AFIX  43 
H17   2    0.635145   -0.011703    0.064767    11.00000   -1.20000 
AFIX   0 
C18   1    0.568072   -0.034728   -0.050458    11.00000    0.03336    0.01281 = 
         0.04653   -0.00321    0.02233    0.00213 
AFIX  43 
H18   2    0.573545   -0.112012   -0.054972    11.00000   -1.20000 
AFIX   0 
C19   1    0.523819    0.018154   -0.115373    11.00000    0.02815    0.02012 = 
         0.03975   -0.01277    0.00839   -0.00456 
AFIX  43 
H19   2    0.499437   -0.022554   -0.165008    11.00000   -1.20000 
AFIX   0 
C20   1    0.515037    0.130822   -0.107967    11.00000    0.01831    0.01742 = 
         0.02792   -0.00584    0.00302    0.00046 
AFIX  43 
H20   2    0.484732    0.167054   -0.152720    11.00000   -1.20000 
AFIX   0 
C21   1    0.433668    0.396058    0.067029    11.00000    0.01442    0.00920 = 
         0.01314   -0.00201    0.00526    0.00188 
C22   1    0.398391    0.321840    0.105534    11.00000    0.01551    0.01039 = 
         0.01537   -0.00133    0.00723    0.00096 
C23   1    0.346218    0.280115    0.049967    11.00000    0.01650    0.01700 = 
         0.01738   -0.00118    0.00576    0.00023 
AFIX  43 
H23   2    0.331597    0.302663   -0.011782    11.00000   -1.20000 
AFIX   0 
C24   1    0.315696    0.205790    0.084773    11.00000    0.01832    0.01976 = 
         0.02995   -0.00402    0.00910   -0.00402 
AFIX  43 
H24   2    0.280237    0.177384    0.046713    11.00000   -1.20000 
AFIX   0 
C25   1    0.336730    0.172670    0.175043    11.00000    0.02823    0.01446 = 
         0.03403    0.00117    0.02015   -0.00231 
AFIX  43 
H25   2    0.315963    0.121049    0.198551    11.00000   -1.20000 
AFIX   0 
C26   1    0.388132    0.215236    0.230669    11.00000    0.03120    0.02500 = 
         0.01863    0.00426    0.01239    0.00116 
AFIX  43 
H26   2    0.402437    0.193046    0.292538    11.00000   -1.20000 
AFIX   0 
C27   1    0.418801    0.290010    0.196565    11.00000    0.01983    0.01872 = 
         0.01547   -0.00069    0.00636    0.00026 
AFIX  43 
H27   2    0.453769    0.319606    0.235263    11.00000   -1.20000 
AFIX   0 
HKLF 4 
  
REM  e297 in C2/c 
REM R1 =  0.0335 for    4531 Fo > 4sig(Fo)  and  0.0379 for all    5043 data 
REM    298 parameters refined using      0 restraints 
  
END 
  
WGHT      0.0392      6.8390 
  
REM Highest difference peak  0.468,  deepest hole -0.263,  1-sigma level  0.070 
Q1    1   0.5329  0.4375  0.0779  11.00000  0.05    0.47 
Q2    1   0.5424  0.2424 -0.0307  11.00000  0.05    0.47 
Q3    1   0.6015  0.5433  0.2500  11.00000  0.05    0.41 
Q4    1   0.4160  0.3541  0.0891  11.00000  0.05    0.40 
Q5    1   0.5503 -0.0036 -0.0867  11.00000  0.05    0.39 
Q6    1   0.5239  0.0730 -0.1049  11.00000  0.05    0.38 
Q7    1   0.5948  0.0794  0.0320  11.00000  0.05    0.38 
Q8    1   0.4760  0.4173 -0.0808  11.00000  0.05    0.37 
Q9    1   0.7329  0.6184  0.5006  11.00000  0.05    0.37 
Q10   1   0.7499  0.6397  0.5817  11.00000  0.05    0.37 
Q11   1   0.5332  0.1546 -0.0672  11.00000  0.05    0.37 
Q12   1   0.6291  0.5211  0.2135  11.00000  0.05    0.36 
Q13   1   0.5794 -0.0035 -0.0052  11.00000  0.05    0.36 
Q14   1   0.3391  0.2209  0.0630  11.00000  0.05    0.35 
Q15   1   0.3772  0.2963  0.0759  11.00000  0.05    0.35 
Q16   1   0.6564  0.5635  0.3805  11.00000  0.05    0.34 
Q17   1   0.5760  0.1647 -0.0125  11.00000  0.05    0.33 
Q18   1   0.4091  0.3133  0.1536  11.00000  0.05    0.33 
Q19   1   0.6983  0.5510  0.3396  11.00000  0.05    0.33 
Q20   1   0.7084  0.5757  0.4232  11.00000  0.05    0.32 
; 
_shelx_res_checksum   78918 
  
_shelx_hkl_file 
; 
  -1   1   0  476.77   21.45 
   1  -1   0  431.73   21.96 
   1  -1   0  443.03   23.02 
  -2   2   0  271.05   12.31 
  -2   2   0  267.95   12.78 
   2  -2   0  237.70   12.75 
   2  -2   0  269.65   13.33 
  -3   3   0   62.39    3.03 
  -3   3   0   59.20    3.21 
   3  -3   0   62.26    3.21 
   3  -3   0   71.20    3.33 
  -4   4   0    4.43    0.36 
  -4   4   0    4.26    0.26 
   4  -4   0    4.87    0.35 
   4  -4   0    4.26    0.33 
  -5   5   0   13.70    0.87 
  -5   5   0   13.49    0.71 
   5  -5   0   13.60    0.83 
   5  -5   0   13.83    0.84 
  -6   6   0    6.09    0.51 
  -6   6   0    6.13    0.36 
   6  -6   0    4.57    0.43 
   6  -6   0    7.09    0.50 
  -7   7   0    4.77    0.32 
   7  -7   0    4.36    0.40 
   7  -7   0    4.57    0.47 
  -8   8   0    5.38    0.57 
   8  -8   0    4.45    0.50 
   8  -8   0    4.25    0.44 
  -9   9   0   47.48    2.75 
   9  -9   0   52.44    2.72 
   9  -9   0   46.24    2.72 
 -10  10   0   47.54    2.78 
  10 -10   0   51.46    2.76 
  10 -10   0   44.84    2.69 
 -11  11   0   18.34    1.35 
  11 -11   0   21.41    1.29 
  11 -11   0   15.62    1.24 
 -12  12   0   23.15    1.61 
  12 -12   0   20.80    1.47 
 -13  13   0    3.86    0.71 
  13 -13   0    4.81    0.67 
  12 -14   0    2.75    0.54 
 -12  14   0    2.64    0.62 
  11 -13   0    5.17    0.68 
 -11  13   0    5.15    0.76 
  10 -12   0    5.49    0.68 
 -10  12   0    6.13    0.79 
   9 -11   0    0.19    0.18 
   9 -11   0    0.08    0.15 
  -9  11   0    0.28    0.26 
   8 -10   0   13.07    1.02 
   8 -10   0   15.49    1.04 
  -8  10   0   16.79    1.14 
   7  -9   0    5.25    0.56 
   7  -9   0    5.24    0.52 
  -7   9   0    5.20    0.61 
   6  -8   0    1.12    0.23 
   6  -8   0    0.73    0.21 
  -6   8   0    0.98    0.27 
  -6   8   0    0.95    0.13 
   5  -7   0   17.91    1.22 
   5  -7   0   20.83    1.24 
  -5   7   0   21.73    1.28 
  -5   7   0   21.95    1.05 
   4  -6   0   24.89    1.39 
   4  -6   0   24.47    1.41 
  -4   6   0   25.22    1.21 
  -4   6   0   22.50    1.40 
   3  -5   0   28.82    1.57 
   3  -5   0   26.04    1.60 
  -3   5   0   29.46    1.60 
  -3   5   0   31.03    1.42 
   2  -4   0    9.10    0.59 
   2  -4   0    9.40    0.60 
  -2   4   0   10.32    0.62 
  -2   4   0    9.64    0.50 
   1  -3   0   84.06    4.89 
   1  -3   0   96.51    4.70 
  -1   3   0  101.25    4.49 
  -1   3   0   97.11    4.72 
   0  -2   0  170.17    8.08 
   0  -2   0  193.23    8.78 
   0  -2   0  169.58    8.38 
   0   2   0  158.31    8.39 
   0   2   0  166.64    8.08 
  -1  -1   0  411.75   21.23 
  -1  -1   0  410.10   19.60 
  -1  -1   0  404.98   20.35 
   1   1   0  400.71   19.58 
   1   1   0  448.73   20.36 
  -2   0   0  320.26   15.25 
  -2   0   0  322.19   15.24 
  -2   0   0  292.13   14.60 
   2   0   0  280.46   14.03 
   2   0   0  275.83   14.52 
   3  -1   0   62.14    3.07 
   3  -1   0   61.35    3.19 
   3  -1   0   63.74    2.94 
   3  -1   0   60.44    3.06 
  -4   2   0   34.25    1.59 
   4  -2   0   31.80    1.73 
   4  -2   0   31.73    1.68 
   4  -2   0   33.05    1.70 
  -5   3   0   59.17    2.93 
  -5   3   0   58.03    2.74 
   5  -3   0   57.60    2.99 
   5  -3   0   53.47    2.89 
  -6   4   0    3.30    0.22 
  -6   4   0    2.78    0.31 
   6  -4   0    2.37    0.28 
   6  -4   0    2.72    0.25 
  -7   5   0    0.06    0.06 
  -7   5   0   -0.03    0.10 
   7  -5   0    0.11    0.10 
   7  -5   0    0.06    0.10 
  -8   6   0    8.19    0.65 
  -8   6   0    8.34    0.51 
   8  -6   0    9.03    0.61 
   8  -6   0    8.52    0.63 
  -9   7   0   50.93    2.46 
  -9   7   0   49.10    2.74 
   9  -7   0   45.14    2.72 
   9  -7   0   55.26    2.73 
 -10   8   0   16.70    1.14 
  10  -8   0   14.73    1.03 
  10  -8   0   17.95    1.11 
 -11   9   0   76.10    4.32 
  11  -9   0   86.70    4.29 
  11  -9   0   79.01    4.36 
 -12  10   0   38.51    2.35 
  12 -10   0   33.73    2.23 
  12 -10   0   43.89    2.31 
 -13  11   0   36.37    2.31 
  13 -11   0   37.40    2.23 
 -14  12   0   16.70    1.30 
  14 -12   0   14.60    1.16 
 -15  13   0    1.82    0.53 
  15 -13   0    2.15    0.49 
  10 -14   0    3.38    0.57 
 -10  14   0    2.52    0.58 
   9 -13   0   16.53    1.20 
  -9  13   0   14.89    1.26 
   8 -12   0    6.53    0.65 
   8 -12   0    4.72    0.63 
  -8  12   0    4.85    0.70 
   7 -11   0    7.25    0.61 
   7 -11   0    5.08    0.62 
  -7  11   0    5.29    0.70 
   6 -10   0    0.61    0.20 
   6 -10   0    0.92    0.25 
  -6  10   0    0.18    0.20 
   5  -9   0    0.25    0.12 
   5  -9   0    0.33    0.15 
  -5   9   0    0.24    0.18 
   4  -8   0   23.95    1.38 
   4  -8   0   18.06    1.30 
  -4   8   0   24.03    1.12 
   3  -7   0   22.79    1.33 
   3  -7   0   22.21    1.36 
  -3   7   0   23.33    1.38 
  -3   7   0   23.33    1.14 
   2  -6   0  140.94    6.76 
   2  -6   0  134.99    7.04 
  -2   6   0  129.52    6.79 
  -2   6   0  135.46    6.39 
   1  -5   0   12.35    0.78 
   1  -5   0   12.61    0.75 
  -1   5   0   12.39    0.64 
  -1   5   0   12.72    0.79 
   0  -4   0   41.25    2.00 
   0  -4   0   39.33    2.09 
   0   4   0   37.55    1.85 
   0   4   0   36.06    2.01 
  -1  -3   0   94.76    5.01 
  -1  -3   0   99.80    4.77 
   1   3   0   94.15    4.80 
   1   3   0   97.22    4.58 
  -2  -2   0  231.30   12.09 
  -2  -2   0  248.43   12.68 
   2   2   0  259.88   12.14 
   2   2   0  254.38   11.68 
  -3  -1   0   58.88    3.01 
   3   1   0   57.20    2.88 
   3   1   0   58.23    2.77 
  -4   0   0    0.52    0.08 
   4   0   0    0.43    0.08 
   4   0   0    0.23    0.06 
   4   0   0    0.40    0.05 
   5  -1   0   14.01    0.77 
   5  -1   0   14.22    0.75 
   5  -1   0   14.16    0.78 
   5  -1   0   13.70    0.73 
   6  -2   0    0.22    0.09 
   6  -2   0    0.48    0.11 
   6  -2   0    0.46    0.13 
   6  -2   0    0.54    0.13 
  -7   3   0   -0.01    0.05 
   7  -3   0   -0.02    0.06 
   7  -3   0    0.02    0.06 
   7  -3   0   -0.06    0.07 
  -8   4   0   51.23    2.55 
  -8   4   0   51.46    2.75 
   8  -4   0   50.84    2.72 
   8  -4   0   55.50    2.80 
  -9   5   0   67.53    3.47 
  -9   5   0   69.22    3.22 
   9  -5   0   62.89    3.50 
   9  -5   0   64.79    3.43 
 -10   6   0   63.44    3.31 
 -10   6   0   63.76    3.03 
  10  -6   0   67.43    3.34 
  10  -6   0   52.29    3.22 
 -11   7   0   56.48    3.16 
 -11   7   0   63.54    2.89 
  11  -7   0   55.56    3.16 
  11  -7   0   56.33    3.12 
 -12   8   0   58.39    3.08 
  12  -8   0   55.22    3.00 
  12  -8   0   51.93    3.03 
 -13   9   0    6.67    0.76 
  13  -9   0    6.75    0.69 
  13  -9   0    6.49    0.58 
 -14  10   0   43.79    2.62 
  14 -10   0   43.32    2.53 
 -15  11   0   16.38    1.25 
  15 -11   0   13.39    1.08 
 -16  12   0   12.62    1.27 
  16 -12   0   15.46    1.16 
 -17  13   0    0.81    0.43 
  17 -13   0    0.80    0.35 
   8 -14   0    0.32    0.25 
  -8  14   0    0.81    0.37 
   7 -13   0    0.19    0.22 
   7 -13   0    0.22    0.21 
  -7  13   0   -0.24    0.18 
   6 -12   0    0.45    0.24 
   6 -12   0    0.27    0.19 
  -6  12   0    0.44    0.29 
   5 -11   0    0.74    0.24 
   5 -11   0    0.37    0.20 
  -5  11   0    0.89    0.31 
   4 -10   0    0.13    0.14 
   4 -10   0    0.22    0.14 
  -4  10   0    0.31    0.22 
   3  -9   0   13.12    0.93 
  -3   9   0   14.08    0.99 
   2  -8   0   33.66    2.03 
   2  -8   0   38.21    1.98 
  -2   8   0   34.64    2.02 
  -2   8   0   35.44    1.73 
   1  -7   0   22.26    1.41 
   1  -7   0   22.67    1.35 
  -1   7   0   26.22    1.20 
  -1   7   0   23.09    1.41 
   0  -6   0  185.30    9.76 
   0  -6   0  187.98    9.33 
   0   6   0  190.39    8.91 
   0   6   0  191.94    9.40 
  -1  -5   0   11.47    0.78 
  -1  -5   0   13.60    0.75 
   1   5   0   13.10    0.66 
   1   5   0   11.16    0.76 
  -2  -4   0    9.38    0.62 
  -2  -4   0   10.19    0.57 
   2   4   0    9.33    0.60 
   2   4   0    9.22    0.52 
  -3  -3   0   51.07    2.86 
  -3  -3   0   48.95    2.69 
   3   3   0   58.80    2.75 
   3   3   0   58.57    2.62 
  -4  -2   0   30.68    1.62 
  -4  -2   0   33.79    1.76 
   4   2   0   33.38    1.61 
   4   2   0   33.84    1.62 
   4   2   0   32.06    1.68 
  -5  -1   0   13.58    0.79 
  -5  -1   0   14.42    0.69 
  -5  -1   0   14.21    0.69 
   5   1   0   12.08    0.75 
   5   1   0   14.13    0.73 
  -6   0   0   13.16    0.78 
   6   0   0   13.89    0.71 
   6   0   0   13.30    0.73 
   6   0   0   13.85    0.76 
   7  -1   0   80.11    3.98 
   7  -1   0   78.13    4.12 
   7  -1   0   80.35    3.93 
   7  -1   0   78.29    3.81 
   8  -2   0   25.20    1.34 
   8  -2   0   24.87    1.28 
   8  -2   0   24.31    1.37 
   8  -2   0   25.20    1.37 
  -9   3   0   51.78    2.48 
   9  -3   0   48.10    2.59 
   9  -3   0   49.55    2.63 
   9  -3   0   50.86    2.67 
 -10   4   0   51.86    2.45 
  10  -4   0   48.62    2.58 
  10  -4   0   46.24    2.61 
  10  -4   0   49.10    2.64 
 -11   5   0   33.38    1.68 
 -11   5   0   30.87    1.85 
  11  -5   0   32.22    1.83 
  11  -5   0   33.72    1.82 
 -12   6   0   72.23    3.49 
 -12   6   0   69.87    3.77 
  12  -6   0   70.21    3.80 
 -13   7   0   77.36    3.74 
 -13   7   0   72.71    4.05 
  13  -7   0   78.86    4.01 
  13  -7   0   74.80    4.09 
 -14   8   0    3.75    0.56 
  14  -8   0    4.11    0.46 
  14  -8   0    4.29    0.53 
 -15   9   0    8.39    0.88 
  15  -9   0    8.77    0.75 
 -16  10   0   14.07    1.13 
  16 -10   0   12.24    0.99 
 -17  11   0   10.09    1.07 
  17 -11   0   10.31    0.96 
 -18  12   0    0.45    0.37 
  18 -12   0    1.19    0.37 
   7 -15   0    9.05    0.93 
  -7  15   0    8.68    1.07 
   6 -14   0    0.02    0.20 
   6 -14   0   -0.20    0.15 
  -6  14   0    0.10    0.25 
   5 -13   0    3.35    0.53 
   5 -13   0    4.66    0.60 
  -5  13   0    4.16    0.64 
   4 -12   0   13.10    1.00 
   4 -12   0   14.84    1.01 
  -4  12   0   11.19    1.01 
   3 -11   0   16.75    1.13 
   3 -11   0   14.67    1.06 
  -3  11   0   15.82    1.16 
   2 -10   0   28.15    1.81 
   2 -10   0   33.19    1.78 
  -2  10   0   28.48    1.82 
   1  -9   0   29.15    1.80 
   1  -9   0   29.58    1.72 
  -1   9   0   31.69    1.81 
   0  -8   0   58.11    3.07 
   0  -8   0   56.09    2.91 
   0   8   0   47.64    2.95 
   0   8   0   57.86    2.68 
  -1  -7   0   26.45    1.52 
  -1  -7   0   26.90    1.43 
   1   7   0   25.39    1.28 
   1   7   0   23.16    1.47 
  -2  -6   0  121.95    6.25 
  -2  -6   0  122.64    6.58 
   2   6   0  127.89    6.34 
   2   6   0  130.09    5.98 
  -3  -5   0   26.90    1.67 
  -3  -5   0   30.48    1.56 
   3   5   0   29.23    1.62 
   3   5   0   31.36    1.49 
  -4  -4   0    4.72    0.38 
  -4  -4   0    5.21    0.32 
   4   4   0    4.32    0.36 
   4   4   0    4.44    0.31 
  -5  -3   0   56.15    2.79 
  -5  -3   0   55.12    3.01 
   5   3   0   57.22    2.88 
   5   3   0   57.61    2.75 
  -6  -2   0    0.48    0.14 
   6   2   0    0.53    0.13 
   6   2   0    0.23    0.10 
  -7  -1   0   75.02    3.99 
   7   1   0   74.94    3.82 
   7   1   0   78.80    3.69 
  -8   0   0   18.85    1.06 
   8   0   0   18.76    0.98 
   8   0   0   18.52    0.96 
   8   0   0   17.18    1.02 
   9  -1   0   15.42    0.88 
   9  -1   0   14.61    0.82 
   9  -1   0   15.09    0.82 
   9  -1   0   14.22    0.86 
  10  -2   0    7.49    0.49 
  10  -2   0    8.15    0.56 
  10  -2   0    8.12    0.53 
  10  -2   0    7.82    0.52 
  11  -3   0   78.23    4.21 
  11  -3   0   82.06    4.13 
  11  -3   0   83.23    4.07 
  11  -3   0   77.65    3.90 
 -12   4   0  151.81    7.14 
  12  -4   0  151.29    7.72 
  12  -4   0  142.69    7.42 
  12  -4   0  149.26    7.50 
 -13   5   0  102.95    4.82 
  13  -5   0   95.65    5.11 
  13  -5   0   97.29    5.21 
  13  -5   0   99.94    5.06 
 -14   6   0   51.25    2.89 
 -14   6   0   51.89    2.64 
  14  -6   0   53.91    2.84 
  14  -6   0   51.98    2.87 
 -15   7   0    1.01    0.29 
 -15   7   0    0.50    0.16 
  15  -7   0    0.88    0.22 
  15  -7   0    0.50    0.20 
 -16   8   0    3.30    0.53 
  16  -8   0    2.87    0.41 
  16  -8   0    3.21    0.46 
 -17   9   0    7.40    0.86 
  17  -9   0    8.95    0.75 
 -18  10   0    4.41    0.70 
  18 -10   0    5.87    0.69 
 -19  11   0    0.72    0.39 
  19 -11   0    0.64    0.29 
   5 -15   0    9.22    0.93 
  -5  15   0    9.37    1.08 
   4 -14   0   20.59    1.47 
   4 -14   0   20.42    1.41 
  -4  14   0   20.78    1.54 
   3 -13   0   12.86    1.00 
   3 -13   0   12.86    0.96 
  -3  13   0    9.82    1.05 
   2 -12   0   22.91    1.49 
   2 -12   0   25.05    1.59 
  -2  12   0   22.71    1.57 
   1 -11   0   57.93    3.34 
   1 -11   0   57.70    3.18 
  -1  11   0   61.74    3.32 
   0 -10   0   89.47    4.52 
   0 -10   0   85.80    4.73 
   0  10   0   85.20    4.61 
  -1  -9   0   28.03    1.75 
  -1  -9   0   29.73    1.66 
   1   9   0   27.65    1.46 
   1   9   0   32.05    1.77 
  -2  -8   0   32.65    1.96 
  -2  -8   0   34.40    1.83 
   2   8   0   36.77    1.68 
   2   8   0   28.01    1.88 
  -3  -7   0   21.32    1.35 
  -3  -7   0   21.38    1.23 
   3   7   0   22.72    1.15 
   3   7   0   22.36    1.32 
  -4  -6   0   23.81    1.42 
  -4  -6   0   23.18    1.28 
   4   6   0   23.87    1.37 
   4   6   0   24.01    1.23 
  -5  -5   0   15.78    0.78 
  -5  -5   0   11.83    0.87 
   5   5   0   13.11    0.76 
   5   5   0   13.79    0.86 
  -6  -4   0    2.75    0.20 
  -6  -4   0    2.45    0.30 
   6   4   0    3.08    0.25 
   6   4   0    2.48    0.29 
  -7  -3   0   -0.01    0.08 
   7   3   0   -0.05    0.06 
   7   3   0   -0.05    0.08 
  -8  -2   0   24.49    1.37 
   8   2   0   23.31    1.31 
   8   2   0   24.00    1.26 
  -9  -1   0   13.48    0.87 
   9   1   0   14.86    0.74 
   9   1   0   15.18    0.82 
   9   1   0   13.80    0.84 
 -10   0   0    6.16    0.47 
  10   0   0    6.03    0.44 
  10   0   0    6.95    0.47 
  10   0   0    6.64    0.39 
 -11   1   0   38.72    2.17 
  11  -1   0   38.79    2.11 
  11  -1   0   42.76    2.04 
  11  -1   0   38.84    2.04 
  12  -2   0   62.61    3.15 
  12  -2   0   58.28    2.92 
  12  -2   0   59.69    3.01 
  12  -2   0   54.16    3.07 
  13  -3   0  127.66    6.40 
  13  -3   0  125.08    6.58 
  13  -3   0  122.77    6.31 
  13  -3   0  129.33    6.10 
 -14   4   0  141.77    6.84 
  14  -4   0  141.28    7.38 
  14  -4   0  136.24    7.17 
  14  -4   0  147.07    7.12 
 -15   5   0   45.35    2.40 
  15  -5   0   50.16    2.63 
  15  -5   0   50.09    2.55 
  15  -5   0   42.36    2.56 
 -16   6   0   18.02    1.07 
 -16   6   0   16.53    1.21 
  16  -6   0   18.75    1.17 
  16  -6   0   18.57    1.15 
 -17   7   0    4.79    0.46 
 -17   7   0    4.25    0.59 
  17  -7   0    4.57    0.53 
  17  -7   0    4.45    0.47 
 -18   8   0   -0.12    0.21 
  18  -8   0    0.04    0.13 
 -19   9   0    3.99    0.65 
  19  -9   0    5.37    0.64 
 -20  10   0    3.96    0.68 
  20 -10   0    4.88    0.65 
 -21  11   0    7.64    1.00 
  21 -11   0    7.92    0.88 
   3 -15   0    7.27    0.80 
   3 -15   0    7.47    0.85 
  -3  15   0    7.45    0.95 
   2 -14   0   10.44    0.87 
   2 -14   0   10.56    0.93 
  -2  14   0   11.41    1.11 
   1 -13   0   54.38    2.98 
   1 -13   0   52.36    3.13 
  -1  13   0   52.74    3.12 
   0 -12   0   15.83    1.09 
   0 -12   0   15.02    1.15 
   0  12   0   16.64    1.21 
  -1 -11   0   61.62    3.51 
  -1 -11   0   63.82    3.32 
   1  11   0   59.73    3.42 
  -2 -10   0   29.96    1.89 
  -2 -10   0   29.69    1.74 
   2  10   0   32.87    1.88 
  -3  -9   0   14.86    1.04 
  -3  -9   0   13.95    0.92 
   3   9   0   14.78    0.82 
   3   9   0   15.71    1.05 
  -4  -8   0   26.83    1.40 
  -4  -8   0   21.10    1.50 
   4   8   0   25.05    1.29 
   4   8   0   24.68    1.48 
  -5  -7   0   23.02    1.20 
  -5  -7   0   21.20    1.35 
   5   7   0   20.58    1.29 
   5   7   0   20.64    1.14 
  -6  -6   0    6.02    0.50 
  -6  -6   0    4.98    0.36 
   6   6   0    5.06    0.49 
   6   6   0    5.79    0.40 
  -7  -5   0    0.10    0.12 
  -7  -5   0   -0.01    0.05 
   7   5   0    0.10    0.11 
   7   5   0    0.00    0.08 
  -8  -4   0   52.32    2.63 
  -8  -4   0   54.16    2.92 
   8   4   0   55.26    2.67 
   8   4   0   52.57    2.78 
  -9  -3   0   49.46    2.76 
   9   3   0   52.24    2.66 
   9   3   0   51.03    2.55 
 -10  -2   0    8.15    0.59 
  10   2   0    8.46    0.56 
  10   2   0    8.87    0.58 
 -11  -1   0   36.99    2.09 
  11   1   0   39.79    1.96 
  11   1   0   38.52    1.90 
  11   1   0   35.91    2.02 
 -12   0   0    2.33    0.29 
  12   0   0    2.16    0.27 
  12   0   0    2.23    0.29 
  12   0   0    2.43    0.20 
 -13   1   0   39.86    2.21 
  13  -1   0   39.38    2.05 
  13  -1   0   38.04    2.14 
  13  -1   0   40.96    2.06 
 -14   2   0   70.08    3.66 
  14  -2   0   68.96    3.46 
  14  -2   0   69.10    3.38 
  14  -2   0   62.78    3.54 
  15  -3   0   95.49    4.61 
  15  -3   0   89.39    4.45 
  15  -3   0   86.78    4.79 
  15  -3   0   90.62    4.70 
 -16   4   0   43.83    2.27 
  16  -4   0   44.83    2.34 
  16  -4   0   40.89    2.40 
 -17   5   0   22.03    1.35 
  17  -5   0   25.15    1.45 
  17  -5   0   23.51    1.45 
  17  -5   0   26.13    1.55 
 -18   6   0    6.05    0.54 
 -18   6   0    6.53    0.71 
  18  -6   0    6.04    0.60 
  18  -6   0    6.07    0.53 
 -19   7   0   23.36    1.53 
  19  -7   0   20.88    1.39 
 -20   8   0    1.97    0.45 
  20  -8   0    1.84    0.36 
 -21   9   0    1.01    0.36 
  21  -9   0    1.11    0.31 
 -22  10   0    8.43    1.00 
  22 -10   0    8.14    0.86 
   1 -15   0   12.20    1.07 
   1 -15   0   13.76    1.03 
  -1  15   0   11.84    1.22 
   0 -14   0   48.14    2.80 
   0 -14   0   43.17    2.57 
   0  14   0   44.18    2.75 
  -1 -13   0   60.15    3.40 
  -1 -13   0   54.90    3.14 
   1  13   0   58.33    3.34 
  -2 -12   0   25.44    1.66 
  -2 -12   0   25.05    1.52 
   2  12   0   23.30    1.63 
  -3 -11   0   15.54    1.04 
  -3 -11   0   16.80    1.19 
   3  11   0   15.92    1.16 
  -4 -10   0    0.02    0.12 
  -4 -10   0    0.05    0.15 
   4  10   0    0.14    0.15 
  -5  -9   0    0.24    0.13 
  -5  -9   0    0.21    0.14 
   5   9   0    0.13    0.11 
   5   9   0    0.28    0.16 
  -6  -8   0    1.21    0.26 
  -6  -8   0    0.76    0.17 
   6   8   0    0.87    0.18 
   6   8   0    1.03    0.26 
  -7  -7   0    4.96    0.35 
  -7  -7   0    4.43    0.50 
   7   7   0    4.12    0.47 
   7   7   0    4.16    0.38 
  -8  -6   0    8.00    0.49 
  -8  -6   0    8.01    0.65 
   8   6   0    8.24    0.62 
   8   6   0    8.75    0.56 
  -9  -5   0   61.44    3.53 
  -9  -5   0   67.06    3.21 
   9   5   0   67.16    3.23 
   9   5   0   63.39    3.38 
 -10  -4   0   51.46    2.73 
  10   4   0   46.82    2.48 
  10   4   0   49.08    2.60 
 -11  -3   0   78.31    4.24 
  11   3   0   76.66    3.90 
  11   3   0   82.86    4.07 
 -12  -2   0   64.51    3.32 
 -12  -2   0   59.50    3.01 
  12   2   0   58.60    3.06 
  12   2   0   62.91    3.19 
 -13  -1   0   39.73    2.06 
 -13  -1   0   40.78    2.28 
  13   1   0   41.65    2.13 
  13   1   0   42.55    2.22 
 -14   0   0   55.64    3.04 
  14   0   0   53.19    2.94 
  14   0   0   55.48    2.83 
  14   0   0   58.03    2.81 
 -15   1   0   25.30    1.43 
  15  -1   0   22.61    1.31 
  15  -1   0   23.04    1.28 
  15  -1   0   23.05    1.39 
 -16   2   0   29.64    1.74 
  16  -2   0   30.25    1.63 
  16  -2   0   27.00    1.71 
  16  -2   0   31.27    1.63 
 -17   3   0    9.68    0.70 
 -17   3   0   10.01    0.74 
  17  -3   0   10.82    0.79 
  17  -3   0   10.31    0.70 
  17  -3   0    9.13    0.67 
 -18   4   0    6.69    0.56 
  18  -4   0    7.23    0.70 
  18  -4   0    7.57    0.57 
  18  -4   0    6.60    0.56 
 -19   5   0    9.66    0.72 
  19  -5   0    9.15    0.72 
  19  -5   0   10.96    0.86 
  19  -5   0   10.33    0.75 
 -20   6   0   26.42    1.48 
  20  -6   0   22.51    1.51 
  20  -6   0   26.37    1.67 
 -21   7   0    5.16    0.73 
  21  -7   0    8.27    0.73 
 -22   8   0    3.00    0.57 
  22  -8   0    4.48    0.58 
 -23   9   0   11.17    1.13 
  23  -9   0   10.53    0.91 
  -1 -15   0   13.35    1.16 
   1  15   0   14.68    1.23 
  -2 -14   0    9.58    0.99 
  -2 -14   0   10.36    0.84 
   2  14   0   11.22    1.09 
  -3 -13   0   10.83    0.97 
  -3 -13   0   12.21    0.89 
   3  13   0   12.57    1.04 
  -4 -12   0   10.00    0.82 
  -4 -12   0   13.70    1.03 
   4  12   0   13.08    1.01 
  -5 -11   0    0.25    0.21 
  -5 -11   0    0.63    0.20 
   5  11   0    0.54    0.23 
  -6 -10   0    0.88    0.27 
  -6 -10   0    0.30    0.14 
   6  10   0    0.35    0.20 
  -7  -9   0    5.44    0.61 
  -7  -9   0    4.57    0.39 
   7   9   0    5.59    0.60 
   7   9   0    4.58    0.42 
  -8  -8   0    4.24    0.36 
  -8  -8   0    4.88    0.57 
   8   8   0    5.26    0.55 
   8   8   0    5.36    0.42 
  -9  -7   0   48.90    2.38 
  -9  -7   0   52.40    2.72 
   9   7   0   37.72    2.51 
   9   7   0   48.13    2.40 
 -10  -6   0   59.49    2.97 
 -10  -6   0   56.76    3.31 
  10   6   0   62.19    3.18 
  10   6   0   61.24    3.02 
 -11  -5   0   33.88    1.87 
  11   5   0   27.79    1.74 
  11   5   0   32.50    1.69 
 -12  -4   0  156.23    7.69 
  12   4   0  144.45    7.07 
  12   4   0  138.35    7.33 
 -13  -3   0  127.02    6.67 
  13   3   0  128.42    6.16 
  13   3   0  123.83    6.38 
 -14  -2   0   70.02    3.77 
 -14  -2   0   69.40    3.42 
  14   2   0   68.67    3.62 
  14   2   0   69.71    3.49 
 -15  -1   0   24.82    1.50 
 -15  -1   0   25.59    1.31 
  15   1   0   25.25    1.41 
  15   1   0   24.25    1.46 
 -16   0   0   42.24    2.36 
  16   0   0   40.49    2.14 
  16   0   0   42.57    2.30 
 -17   1   0   14.13    0.96 
  17  -1   0   14.77    0.85 
  17  -1   0   14.71    0.91 
  17  -1   0   13.23    0.96 
 -18   2   0    3.86    0.44 
  18  -2   0    4.48    0.52 
  18  -2   0    3.09    0.34 
  18  -2   0    3.04    0.39 
 -19   3   0    1.04    0.25 
 -19   3   0    0.68    0.21 
  19  -3   0    1.53    0.33 
  19  -3   0    1.01    0.22 
 -20   4   0   40.58    2.33 
 -20   4   0   42.57    2.49 
  20  -4   0   44.05    2.37 
  20  -4   0   46.00    2.53 
 -21   5   0   10.35    0.77 
  21  -5   0   10.30    0.77 
  21  -5   0    9.78    0.92 
 -22   6   0    8.90    0.69 
  22  -6   0    7.68    0.72 
  22  -6   0    7.87    0.87 
 -23   7   0    5.42    0.75 
  23  -7   0    7.25    0.71 
 -24   8   0   16.59    1.29 
  24  -8   0   14.25    1.10 
  -3 -15   0    8.82    0.97 
   3  15   0    7.68    0.98 
  -4 -14   0   20.50    1.55 
   4  14   0   22.91    1.60 
  -5 -13   0    3.93    0.60 
   5  13   0    3.49    0.58 
  -6 -12   0    0.31    0.21 
   6  12   0    0.49    0.25 
  -7 -11   0    7.76    0.80 
   7  11   0    6.12    0.73 
  -8 -10   0   17.36    1.20 
   8  10   0   15.03    1.12 
   8  10   0   15.43    0.95 
  -9  -9   0   45.34    2.71 
   9   9   0   48.98    2.39 
   9   9   0   42.71    2.57 
 -10  -8   0   16.65    1.20 
  10   8   0   17.37    1.04 
  10   8   0   18.18    1.17 
 -11  -7   0   63.78    3.50 
  11   7   0   61.10    3.15 
  11   7   0   61.69    3.32 
 -12  -6   0   73.25    3.80 
  12   6   0   72.31    3.45 
  12   6   0   59.51    3.57 
 -13  -5   0  100.87    5.30 
  13   5   0   98.93    4.85 
  13   5   0   95.09    5.05 
 -14  -4   0  110.61    6.40 
  14   4   0  112.02    5.91 
  14   4   0  142.13    6.20 
 -15  -3   0   84.33    4.71 
  15   3   0   87.97    4.52 
  15   3   0   89.83    4.36 
 -16  -2   0   27.24    1.67 
  16   2   0   28.83    1.57 
  16   2   0   27.34    1.62 
 -17  -1   0   16.02    1.03 
 -17  -1   0   14.61    0.82 
  17   1   0   14.53    0.95 
  17   1   0   14.11    0.98 
 -18   0   0    0.12    0.14 
  18   0   0    0.40    0.12 
  18   0   0    0.42    0.20 
  18   0   0    0.29    0.15 
 -19   1   0    1.37    0.29 
  19  -1   0    1.38    0.27 
  19  -1   0    1.23    0.21 
  19  -1   0    1.66    0.33 
 -20   2   0    1.12    0.27 
  20  -2   0    0.82    0.28 
  20  -2   0    1.02    0.24 
  20  -2   0    1.30    0.23 
 -21   3   0   38.33    2.15 
 -21   3   0   35.91    2.25 
  21  -3   0   40.75    2.30 
  21  -3   0   39.51    2.12 
 -22   4   0    0.21    0.18 
 -22   4   0    0.39    0.21 
  22  -4   0    0.23    0.23 
  22  -4   0    0.27    0.17 
 -23   5   0   27.60    1.62 
  23  -5   0   25.47    1.59 
  23  -5   0   27.00    1.77 
 -24   6   0   12.85    0.95 
  24  -6   0   12.94    0.96 
  24  -6   0   13.10    1.17 
 -25   7   0   27.47    1.91 
  25  -7   0   28.45    1.76 
 -26   8   0    5.66    0.83 
  26  -8   0    5.74    0.69 
  -5 -15   0   12.10    1.15 
   5  15   0    8.69    1.08 
  -6 -14   0    0.41    0.26 
   6  14   0    0.07    0.24 
  -7 -13   0    0.54    0.26 
   7  13   0    0.29    0.23 
  -8 -12   0    5.58    0.72 
   8  12   0    4.37    0.64 
  -9 -11   0    0.07    0.22 
   9  11   0    0.10    0.20 
 -10 -10   0   54.25    2.94 
  10  10   0   50.27    2.79 
  10  10   0   43.38    2.50 
 -11  -9   0   79.24    4.48 
  11   9   0   81.17    4.01 
  11   9   0   79.56    4.28 
 -12  -8   0   54.29    3.20 
  12   8   0   56.44    2.88 
  12   8   0   56.31    3.07 
 -13  -7   0   82.54    4.38 
  13   7   0   79.46    3.96 
  13   7   0   74.03    4.14 
 -14  -6   0   51.00    2.93 
  14   6   0   53.68    2.81 
  14   6   0   48.59    2.66 
 -15  -5   0   43.32    2.55 
  15   5   0   43.01    2.44 
  15   5   0   45.53    2.35 
 -16  -4   0   41.66    2.41 
  16   4   0   40.58    2.21 
  16   4   0   41.52    2.31 
 -17  -3   0   10.13    0.76 
  17   3   0    8.72    0.68 
  17   3   0    8.99    0.72 
 -18  -2   0    3.99    0.48 
  18   2   0    2.81    0.40 
  18   2   0    3.67    0.47 
 -19  -1   0    1.58    0.31 
  19   1   0    1.94    0.35 
  19   1   0    1.59    0.30 
 -20   0   0   15.75    1.05 
  20   0   0   14.37    1.04 
  20   0   0   13.87    0.96 
 -21   1   0   29.31    1.80 
  21  -1   0   30.67    1.82 
  21  -1   0   28.25    1.68 
 -22   2   0   14.81    1.10 
  22  -2   0   16.91    1.18 
  22  -2   0   16.08    1.06 
 -23   3   0   14.33    1.05 
 -23   3   0   14.15    1.03 
  23  -3   0   15.36    1.13 
  23  -3   0   14.14    0.95 
 -24   4   0   24.42    1.59 
  24  -4   0   27.43    1.77 
  24  -4   0   27.15    1.58 
 -25   5   0   31.65    1.99 
  25  -5   0   35.16    2.20 
  25  -5   0   36.61    2.03 
  26  -6   0   26.11    1.82 
 -27   7   0   23.49    1.73 
  -7 -15   0    9.07    1.05 
   7  15   0    9.39    1.08 
  -8 -14   0    0.65    0.33 
   8  14   0    0.11    0.26 
  -9 -13   0   16.99    1.32 
   9  13   0   15.68    1.26 
 -10 -12   0    6.97    0.85 
  10  12   0    6.95    0.81 
 -11 -11   0   20.09    1.42 
  11  11   0   17.29    1.30 
 -12 -10   0   38.30    2.38 
  12  10   0   35.72    2.24 
  12  10   0   38.86    2.06 
 -13  -9   0    9.18    0.80 
  13   9   0    8.16    0.63 
  13   9   0    6.96    0.76 
 -14  -8   0    3.12    0.50 
  14   8   0    3.42    0.49 
  14   8   0    3.37    0.43 
 -15  -7   0    1.23    0.31 
  15   7   0    0.60    0.22 
  15   7   0    0.72    0.21 
 -16  -6   0   17.84    1.22 
  16   6   0   17.96    1.17 
  16   6   0   15.77    1.07 
 -17  -5   0   23.30    1.52 
  17   5   0   23.73    1.39 
  17   5   0   22.40    1.44 
 -18  -4   0    5.58    0.63 
  18   4   0    5.96    0.60 
  18   4   0    7.14    0.66 
 -19  -3   0    1.19    0.29 
  19   3   0    1.09    0.26 
  19   3   0    1.95    0.36 
 -20  -2   0    0.61    0.24 
  20   2   0    1.05    0.27 
  20   2   0    0.49    0.21 
 -21  -1   0   29.25    1.90 
  21   1   0   34.47    1.92 
  21   1   0   30.47    1.79 
 -22   0   0   25.66    1.65 
  22   0   0   24.52    1.54 
  22   0   0   28.16    1.68 
 -23   1   0   18.54    1.30 
  23  -1   0   19.57    1.35 
  23  -1   0   20.00    1.26 
 -24   2   0    7.04    0.71 
 -24   2   0    6.07    0.68 
  24  -2   0    7.07    0.79 
 -25   3   0   24.14    1.55 
  25  -3   0   24.20    1.65 
 -26   4   0   39.31    2.31 
  26  -4   0   41.22    2.49 
 -27   5   0   14.61    1.15 
  27  -5   0   19.22    1.38 
 -28   6   0    8.73    1.01 
  -9 -15   0    6.91    0.95 
 -10 -14   0    3.31    0.63 
  10  14   0    3.93    0.65 
 -11 -13   0    5.65    0.80 
  11  13   0    7.00    0.84 
 -12 -12   0   22.27    1.62 
  12  12   0   20.77    1.52 
 -13 -11   0   43.82    2.66 
  13  11   0   40.38    2.50 
 -14 -10   0   42.56    2.62 
  14  10   0   42.32    2.49 
  14  10   0   41.20    2.27 
 -15  -9   0    7.06    0.83 
  15   9   0    8.64    0.83 
  15   9   0    8.50    0.66 
 -16  -8   0    3.18    0.54 
  16   8   0    3.84    0.47 
  16   8   0    1.97    0.40 
 -17  -7   0    4.40    0.59 
  17   7   0    3.77    0.48 
  17   7   0    4.00    0.54 
 -18  -6   0    6.98    0.72 
  18   6   0    4.56    0.57 
  18   6   0    6.93    0.68 
 -19  -5   0   10.82    0.86 
  19   5   0    9.55    0.75 
  19   5   0    9.41    0.79 
 -20  -4   0   38.60    2.41 
  20   4   0   40.92    2.25 
  20   4   0   42.03    2.36 
 -21  -3   0   40.71    2.44 
  21   3   0   36.64    2.24 
  21   3   0   44.72    2.40 
 -22  -2   0   15.96    1.13 
  22   2   0   15.42    1.12 
  22   2   0   14.52    1.05 
 -23  -1   0   20.18    1.38 
  23   1   0   21.56    1.40 
  23   1   0   18.85    1.28 
 -24   0   0    2.06    0.41 
  24   0   0    2.00    0.39 
  24   0   0    2.63    0.47 
 -25   1   0   35.26    2.21 
  25  -1   0   35.71    2.22 
  25  -1   0   36.76    2.09 
 -26   2   0    9.41    0.90 
  26  -2   0   10.20    0.98 
 -27   3   0    1.40    0.37 
  27  -3   0    2.44    0.49 
 -28   4   0    9.67    0.96 
  28  -4   0   10.80    1.09 
 -12 -14   0    3.93    0.71 
  12  14   0    3.81    0.69 
 -13 -13   0    5.07    0.76 
  13  13   0    3.13    0.60 
 -14 -12   0   16.81    1.39 
  14  12   0   18.07    1.35 
 -15 -11   0   15.26    1.27 
  15  11   0   15.82    1.21 
 -16 -10   0   13.61    1.16 
  16  10   0   13.23    0.96 
  16  10   0   14.66    1.11 
 -17  -9   0    6.75    0.82 
  17   9   0    7.28    0.78 
  17   9   0    6.82    0.68 
 -18  -8   0   -0.10    0.20 
  18   8   0    0.04    0.20 
  18   8   0    0.17    0.15 
 -19  -7   0   23.98    1.60 
  19   7   0   21.95    1.49 
  19   7   0   22.23    1.41 
 -20  -6   0   24.46    1.63 
  20   6   0   23.42    1.54 
  20   6   0   23.36    1.47 
 -21  -5   0    9.64    0.84 
  21   5   0    8.79    0.84 
  21   5   0    9.47    0.76 
 -22  -4   0    0.19    0.22 
  22   4   0    0.70    0.27 
  22   4   0    0.65    0.24 
 -23  -3   0   14.13    1.10 
  23   3   0   13.45    1.01 
  23   3   0   15.93    1.13 
 -24  -2   0    6.40    0.75 
  24   2   0    7.18    0.79 
  24   2   0    7.77    0.75 
 -25  -1   0   34.43    2.14 
  25   1   0   34.36    2.01 
  25   1   0   33.16    2.11 
 -26   0   0   18.68    1.34 
  26   0   0   18.99    1.28 
  26   0   0   18.30    1.36 
 -27   1   0   13.81    1.11 
  27  -1   0   15.87    1.22 
 -28   2   0    1.51    0.40 
  28  -2   0    1.96    0.46 
 -29   3   0    0.17    0.26 
  29  -3   0    0.72    0.41 
 -15 -13   0    2.68    0.63 
  15  13   0    3.53    0.65 
 -16 -12   0   14.53    1.34 
  16  12   0   20.18    1.40 
 -17 -11   0   11.37    1.16 
  17  11   0   11.32    1.08 
 -18 -10   0    4.65    0.72 
  18  10   0    5.01    0.60 
  18  10   0    4.49    0.66 
 -19  -9   0    3.00    0.59 
  19   9   0    5.16    0.59 
  19   9   0    3.26    0.55 
 -20  -8   0    1.71    0.47 
  20   8   0    2.13    0.39 
  20   8   0    1.76    0.41 
 -21  -7   0    7.72    0.87 
  21   7   0    8.36    0.79 
  21   7   0    7.55    0.81 
 -22  -6   0    6.96    0.81 
  22   6   0    7.43    0.76 
  22   6   0    7.59    0.80 
 -23  -5   0   26.88    1.78 
  23   5   0   25.84    1.63 
  23   5   0   24.80    1.69 
 -24  -4   0   23.33    1.68 
  24   4   0   26.12    1.68 
  24   4   0   25.48    1.59 
 -25  -3   0   21.40    1.55 
  25   3   0   21.62    1.45 
  25   3   0   24.67    1.57 
 -26  -2   0    8.44    0.89 
  26   2   0    8.94    0.87 
  26   2   0    8.55    0.91 
 -27  -1   0   14.66    1.17 
  27   1   0   14.98    1.11 
  27   1   0   14.88    1.20 
 -28   0   0    1.73    0.43 
  28   0   0    1.94    0.41 
  28   0   0    3.23    0.57 
 -29   1   0    0.82    0.34 
  29  -1   0    0.29    0.31 
 -30   2   0    3.68    0.61 
  30  -2   0    4.05    0.71 
 -17 -13   0    1.76    0.55 
 -18 -12   0    0.51    0.34 
  18  12   0    0.22    0.26 
 -19 -11   0    0.75    0.36 
  19  11   0    0.99    0.28 
  19  11   0    0.02    0.24 
 -20 -10   0    4.34    0.71 
  20  10   0    3.33    0.51 
  20  10   0    3.99    0.63 
 -21  -9   0    1.11    0.41 
  21   9   0    1.09    0.30 
  21   9   0    1.45    0.39 
 -22  -8   0    3.70    0.65 
  22   8   0    4.14    0.61 
  22   8   0    3.52    0.53 
 -23  -7   0    6.49    0.83 
  23   7   0    5.72    0.71 
  23   7   0    8.32    0.85 
 -24  -6   0   13.88    1.13 
  24   6   0   10.72    1.06 
  24   6   0   13.90    1.02 
 -25  -5   0   36.82    2.26 
  25   5   0   32.89    2.13 
  25   5   0   32.19    2.03 
 -26  -4   0   37.80    2.37 
  26   4   0   38.76    2.30 
  26   4   0   33.00    2.13 
 -27  -3   0    1.11    0.35 
  27   3   0    1.29    0.35 
  27   3   0    1.52    0.42 
 -28  -2   0    0.89    0.37 
  28   2   0    1.62    0.39 
  28   2   0    1.49    0.43 
  29   1   0    0.41    0.27 
  29   1   0    0.27    0.31 
 -30   0   0    5.06    0.75 
  30   0   0    7.09    0.90 
 -21 -11   0    7.14    1.02 
  21  11   0    8.97    1.00 
  21  11   0    9.91    0.89 
 -22 -10   0    7.41    0.98 
  22  10   0    7.97    0.83 
 -23  -9   0   11.15    1.20 
  23   9   0   14.03    1.11 
  23   9   0   11.02    1.02 
 -24  -8   0   14.11    1.25 
  24   8   0   14.03    1.16 
  24   8   0   14.05    1.08 
 -25  -7   0   28.28    1.97 
  25   7   0   27.73    1.86 
  25   7   0   27.70    1.78 
 -26  -6   0   23.97    1.79 
  26   6   0   26.28    1.67 
  26   6   0   25.47    1.74 
 -27  -5   0   13.80    1.22 
  27   5   0   17.08    1.30 
  27   5   0   15.41    1.17 
 -28  -4   0    8.25    0.98 
  28   4   0    8.03    0.91 
  28   4   0   13.64    1.07 
 -29  -3   0    0.21    0.29 
  29   3   0    0.09    0.23 
  29   3   0    0.38    0.36 
  30   2   0    4.80    0.75 
  30   2   0    3.45    0.58 
 -26  -8   0    7.75    0.99 
  26   8   0    5.74    0.76 
  26   8   0    7.15    0.89 
 -27  -7   0   24.50    1.84 
  27   7   0   25.25    1.67 
  27   7   0   25.02    1.78 
 -28  -6   0   14.21    1.24 
  28   6   0   12.67    1.17 
  28   6   0   14.28    1.28 
  29   5  -1    1.98    0.48 
  29   5  -1    1.63    0.40 
 -29  -5   1    2.87    0.60 
  28   6  -1    1.35    0.36 
  28   6  -1    0.99    0.43 
 -28  -6   1    0.88    0.40 
  27   7  -1    4.85    0.69 
  27   7  -1    5.91    0.80 
 -27  -7   1    5.75    0.85 
  26   8  -1    0.24    0.29 
  26   8  -1    0.06    0.23 
 -26  -8   1    0.34    0.35 
  25   9  -1    1.29    0.35 
  25   9  -1    1.82    0.47 
 -25  -9   1    1.66    0.53 
  30   2  -1    0.02    0.25 
  30   2  -1   -0.10    0.33 
 -30  -2   1    0.05    0.31 
  29   3  -1    1.11    0.39 
  29   3  -1    0.82    0.31 
 -29  -3   1    0.86    0.35 
  28   4  -1    0.24    0.31 
  28   4  -1    0.42    0.26 
 -28  -4   1    0.45    0.31 
  27   5  -1    0.82    0.36 
  27   5  -1    0.29    0.23 
 -27  -5   1    0.40    0.32 
  26   6  -1    0.89    0.31 
  26   6  -1    1.30    0.39 
 -26  -6   1    1.19    0.39 
  25   7  -1    1.95    0.44 
  25   7  -1    1.75    0.39 
 -25  -7   1    1.26    0.41 
  24   8  -1    0.22    0.26 
  24   8  -1    0.09    0.18 
 -24  -8   1    0.35    0.30 
  23   9  -1    2.58    0.46 
  23   9  -1    2.67    0.51 
 -23  -9   1    2.06    0.54 
  22  10  -1    0.63    0.32 
  22  10  -1    0.00    0.18 
 -22 -10   1    0.12    0.33 
  21  11  -1    0.53    0.30 
  21  11  -1    0.51    0.26 
 -21 -11   1    0.33    0.40 
 -20 -12   1    0.47    0.38 
  30   0  -1    0.01    0.32 
  30   0  -1    0.04    0.24 
  29   1  -1    0.02    0.20 
  29   1  -1   -0.23    0.30 
 -29  -1   1    0.12    0.27 
  28   2  -1    0.12    0.22 
  28   2  -1    0.28    0.28 
 -28  -2   1   -0.08    0.26 
  27   3  -1    1.30    0.37 
  27   3  -1    0.82    0.28 
 -27  -3   1    0.31    0.27 
  26   4  -1    0.64    0.31 
  26   4  -1    0.85    0.28 
 -26  -4   1    0.43    0.30 
  25   5  -1    0.10    0.16 
  25   5  -1    0.31    0.26 
 -25  -5   1    0.03    0.23 
  24   6  -1    3.13    0.53 
  24   6  -1    2.40    0.44 
 -24  -6   1    2.16    0.50 
  23   7  -1    4.41    0.60 
  23   7  -1    2.23    0.43 
 -23  -7   1    3.04    0.56 
  22   8  -1    1.62    0.36 
  22   8  -1    2.63    0.48 
 -22  -8   1    2.07    0.48 
  21   9  -1    1.07    0.34 
  21   9  -1    0.53    0.22 
 -21  -9   1    1.09    0.38 
  20  10  -1    4.25    0.63 
  20  10  -1    3.83    0.54 
 -20 -10   1    3.14    0.63 
  19  11  -1    0.08    0.20 
  19  11  -1    0.30    0.28 
 -19 -11   1    0.21    0.27 
  18  12  -1    0.47    0.29 
 -18 -12   1    0.60    0.38 
  17  13  -1    0.02    0.29 
 -17 -13   1   -0.64    0.29 
  30  -2  -1    0.23    0.33 
 -30   2   1   -0.16    0.24 
  29  -1  -1    0.26    0.33 
  29  -1  -1   -0.23    0.17 
 -29   1   1    0.05    0.22 
  28   0  -1    0.25    0.21 
  28   0  -1    0.08    0.27 
 -28   0   1   -0.21    0.20 
  27   1  -1    3.22    0.50 
  27   1  -1    3.65    0.59 
 -27  -1   1    2.41    0.49 
  26   2  -1    1.74    0.42 
  26   2  -1    1.32    0.33 
 -26  -2   1    1.47    0.39 
  25   3  -1    7.44    0.79 
  25   3  -1    6.61    0.74 
 -25  -3   1    7.25    0.82 
  24   4  -1    0.09    0.23 
  24   4  -1    0.05    0.15 
 -24  -4   1   -0.04    0.21 
  23   5  -1    0.36    0.19 
  23   5  -1    0.13    0.24 
 -23  -5   1    0.15    0.23 
  22   6  -1    2.36    0.43 
  22   6  -1    2.34    0.42 
 -22  -6   1    2.14    0.46 
  21   7  -1    2.80    0.45 
  21   7  -1    3.78    0.54 
 -21  -7   1    2.72    0.50 
  20   8  -1   12.33    0.97 
  20   8  -1   11.20    0.88 
 -20  -8   1   11.33    1.01 
  19   9  -1    2.73    0.49 
  19   9  -1    3.34    0.48 
 -19  -9   1    2.31    0.51 
  18  10  -1    8.83    0.92 
  18  10  -1   10.07    0.80 
 -18 -10   1   11.13    1.08 
  17  11  -1    0.55    0.23 
  17  11  -1    0.34    0.25 
 -17 -11   1    0.32    0.26 
  16  12  -1    3.20    0.56 
 -16 -12   1    3.57    0.65 
  15  13  -1    0.25    0.28 
 -15 -13   1    0.45    0.34 
  14  14  -1    0.69    0.35 
 -14 -14   1    0.52    0.39 
  29  -3  -1    1.77    0.46 
 -29   3   1    1.36    0.40 
  28  -2  -1    0.47    0.31 
 -28   2   1    0.38    0.26 
  27  -1  -1    2.55    0.49 
  27  -1  -1    3.07    0.48 
 -27   1   1    1.68    0.42 
  26   0  -1   -0.23    0.21 
  26   0  -1    0.11    0.17 
 -26   0   1   -0.06    0.20 
  25   1  -1    0.21    0.23 
  25   1  -1    0.68    0.24 
 -25  -1   1    0.19    0.22 
  24   2  -1    0.28    0.23 
  24   2  -1    0.07    0.16 
 -24  -2   1    0.17    0.23 
  23   3  -1   21.19    1.39 
  23   3  -1   23.00    1.47 
 -23  -3   1   21.73    1.51 
  22   4  -1   19.26    1.27 
  22   4  -1   22.91    1.37 
 -22  -4   1   16.62    1.32 
  21   5  -1    0.85    0.28 
  21   5  -1    0.94    0.26 
 -21  -5   1    1.57    0.38 
  20   6  -1    6.95    0.69 
  20   6  -1    7.17    0.71 
 -20  -6   1    5.74    0.73 
  19   7  -1    0.41    0.23 
  19   7  -1    0.11    0.16 
 -19  -7   1    0.62    0.27 
  18   8  -1    3.92    0.55 
  18   8  -1    3.69    0.50 
 -18  -8   1    3.27    0.55 
  17   9  -1    3.59    0.49 
  17   9  -1    3.96    0.55 
 -17  -9   1    3.32    0.57 
  16  10  -1    3.81    0.50 
  16  10  -1    4.05    0.59 
 -16 -10   1    4.47    0.66 
  15  11  -1    0.35    0.26 
  15  11  -1   -0.11    0.14 
 -15 -11   1    0.06    0.20 
  14  12  -1    3.64    0.60 
 -14 -12   1    3.65    0.64 
  13  13  -1    3.15    0.57 
 -13 -13   1    3.60    0.64 
  12  14  -1    1.76    0.45 
 -12 -14   1    1.46    0.47 
  29  -5  -1    2.58    0.57 
 -29   5   1    1.59    0.42 
  28  -4  -1   -0.10    0.28 
 -28   4   1    0.08    0.24 
  27  -3  -1    0.46    0.28 
 -27   3   1    0.45    0.26 
  26  -2  -1    1.32    0.38 
  26  -2  -1    1.10    0.31 
 -26   2   1    1.61    0.37 
  25  -1  -1    0.85    0.30 
  25  -1  -1    0.65    0.24 
 -25   1   1    0.22    0.22 
  24   0  -1    0.29    0.22 
  24   0  -1    0.25    0.17 
 -24   0   1   -0.15    0.15 
  23   1  -1    3.99    0.53 
  23   1  -1    3.92    0.56 
 -23  -1   1    4.89    0.60 
  22   2  -1    0.84    0.27 
  22   2  -1    0.77    0.23 
 -22  -2   1    0.26    0.20 
  21   3  -1    0.83    0.24 
  21   3  -1    1.05    0.28 
 -21  -3   1    0.40    0.22 
  20   4  -1    4.97    0.56 
  20   4  -1    3.92    0.51 
 -20  -4   1    4.66    0.60 
  19   5  -1    0.33    0.20 
  19   5  -1    0.73    0.22 
 -19  -5   1    0.37    0.20 
  18   6  -1   19.61    1.21 
  18   6  -1   17.94    1.22 
 -18  -6   1   17.83    1.30 
  17   7  -1    0.79    0.22 
  17   7  -1    0.62    0.23 
 -17  -7   1    0.13    0.21 
  16   8  -1    8.61    0.68 
  16   8  -1    9.01    0.75 
 -16  -8   1    8.55    0.87 
  15   9  -1   10.41    0.77 
  15   9  -1   11.28    0.88 
 -15  -9   1    9.98    0.91 
  14  10  -1    7.61    0.79 
  14  10  -1    7.69    0.62 
 -14 -10   1    6.94    0.83 
  13  11  -1    0.60    0.25 
 -13 -11   1    0.62    0.31 
  12  12  -1    1.34    0.37 
 -12 -12   1    3.32    0.55 
  11  13  -1    0.52    0.27 
 -11 -13   1    0.30    0.23 
  10  14  -1    2.97    0.57 
 -10 -14   1    1.65    0.45 
   9  15  -1    0.00    0.32 
  -9 -15   1    0.01    0.29 
 -28   6   1    1.15    0.39 
  27  -5  -1    0.72    0.36 
 -27   5   1    0.40    0.26 
  26  -4  -1    1.49    0.41 
 -26   4   1    0.65    0.27 
  25  -3  -1    9.26    0.86 
 -25   3   1    5.66    0.68 
 -25   3   1    6.47    0.71 
  24  -2  -1    0.11    0.17 
  24  -2  -1    0.31    0.25 
 -24   2   1   -0.14    0.15 
  23  -1  -1    4.28    0.53 
  23  -1  -1    4.54    0.60 
 -23   1   1    5.26    0.60 
  22   0  -1   -0.03    0.11 
  22   0  -1    0.20    0.18 
 -22   0   1   -0.02    0.16 
  21   1  -1    0.38    0.18 
  21   1  -1    0.96    0.26 
 -21  -1   1    0.47    0.21 
  20   2  -1    0.53    0.21 
  20   2  -1    0.48    0.18 
 -20  -2   1    0.32    0.21 
  19   3  -1    0.05    0.12 
  19   3  -1    0.20    0.18 
 -19  -3   1   -0.14    0.12 
  18   4  -1    3.47    0.44 
  18   4  -1    3.37    0.44 
 -18  -4   1    2.30    0.41 
  17   5  -1    3.19    0.42 
  17   5  -1    2.30    0.39 
 -17  -5   1    2.15    0.38 
  16   6  -1    4.98    0.53 
  16   6  -1    4.43    0.49 
 -16  -6   1    3.36    0.51 
  15   7  -1    1.74    0.30 
  15   7  -1    1.49    0.31 
 -15  -7   1    1.30    0.32 
  14   8  -1    0.03    0.12 
  14   8  -1    0.17    0.16 
 -14  -8   1    0.39    0.22 
  13   9  -1    2.42    0.34 
  13   9  -1    1.73    0.35 
 -13  -9   1    2.01    0.40 
  12  10  -1    8.08    0.64 
  12  10  -1    9.15    0.84 
 -12 -10   1    9.31    0.90 
  11  11  -1    0.63    0.27 
 -11 -11   1    1.05    0.31 
  10  12  -1    0.74    0.27 
 -10 -12   1    0.58    0.30 
   9  13  -1    1.97    0.45 
  -9 -13   1    1.43    0.39 
   8  14  -1    0.26    0.29 
  -8 -14   1    0.94    0.35 
   7  15  -1   14.68    1.36 
  -7 -15   1   14.41    1.24 
  27  -7  -1    5.47    0.68 
 -27   7   1    7.74    0.91 
  26  -6  -1    1.03    0.28 
 -26   6   1    0.38    0.30 
  25  -5  -1    0.38    0.19 
  25  -5  -1    0.05    0.25 
 -25   5   1    0.25    0.20 
  24  -4  -1    0.01    0.22 
  24  -4  -1    0.07    0.15 
 -24   4   1    0.00    0.17 
 -24   4   1    0.17    0.20 
  23  -3  -1   21.50    1.45 
  23  -3  -1   21.28    1.33 
  23  -3  -1   20.86    1.29 
 -23   3   1   22.10    1.44 
  22  -2  -1    0.30    0.16 
  22  -2  -1    0.43    0.19 
  22  -2  -1    0.41    0.25 
 -22   2   1    0.55    0.24 
  21  -1  -1    0.68    0.23 
  21  -1  -1    0.58    0.22 
 -21   1   1    0.52    0.21 
  20   0  -1   -0.08    0.14 
  20   0  -1   -0.01    0.12 
 -20   0   1   -0.14    0.12 
  19   1  -1    0.27    0.14 
  19   1  -1    0.28    0.16 
 -19  -1   1   -0.03    0.12 
  18   2  -1    6.70    0.62 
  18   2  -1    7.54    0.61 
 -18  -2   1    6.94    0.62 
  17   3  -1    0.47    0.18 
  17   3  -1    0.55    0.18 
 -17  -3   1    0.29    0.18 
  16   4  -1    4.23    0.45 
  16   4  -1    3.49    0.44 
 -16  -4   1    3.32    0.47 
  15   5  -1   12.30    0.85 
  15   5  -1   13.19    0.90 
 -15  -5   1   13.52    0.96 
  14   6  -1    6.10    0.56 
 -14  -6   1    6.56    0.66 
  13   7  -1    1.36    0.29 
  13   7  -1    1.97    0.30 
 -13  -7   1    2.07    0.38 
  12   8  -1    3.88    0.49 
  12   8  -1    3.66    0.41 
 -12  -8   1    3.21    0.48 
  11   9  -1    1.93    0.30 
  11   9  -1    2.78    0.44 
 -11  -9   1    1.72    0.38 
  10  10  -1    0.12    0.16 
  10  10  -1    0.15    0.13 
 -10 -10   1    0.14    0.19 
   9  11  -1    0.50    0.23 
  -9 -11   1    0.47    0.22 
   8  12  -1    2.16    0.44 
  -8 -12   1    1.56    0.38 
   7  13  -1    1.76    0.43 
  -7 -13   1    2.63    0.49 
   6  14  -1    8.76    1.00 
  -6 -14   1    9.35    0.99 
   5  15  -1    1.21    0.45 
  -5 -15   1    0.95    0.38 
  26  -8  -1    0.06    0.20 
 -26   8   1    0.18    0.29 
  25  -7  -1    2.35    0.43 
 -25   7   1    2.16    0.51 
  24  -6  -1    1.78    0.34 
 -24   6   1    1.26    0.37 
  23  -5  -1    0.36    0.26 
  23  -5  -1    0.38    0.18 
 -23   5   1    0.13    0.17 
  22  -4  -1   18.87    1.30 
  22  -4  -1   19.44    1.19 
 -22   4   1   18.41    1.20 
 -22   4   1   17.66    1.26 
  21  -3  -1    0.62    0.19 
  21  -3  -1    0.99    0.29 
  21  -3  -1    1.26    0.23 
 -21   3   1    0.43    0.21 
  20  -2  -1    0.26    0.14 
  20  -2  -1    0.45    0.21 
  20  -2  -1    0.36    0.15 
 -20   2   1    0.39    0.18 
  19  -1  -1    0.13    0.13 
  19  -1  -1    0.07    0.10 
  19  -1  -1    0.11    0.17 
 -19   1   1    0.07    0.14 
  18   0  -1    0.10    0.13 
  18   0  -1    0.05    0.12 
 -18   0   1   -0.08    0.08 
 -18   0   1    0.01    0.12 
  17   1  -1    2.33    0.35 
  17   1  -1    2.16    0.32 
 -17  -1   1    2.32    0.23 
 -17  -1   1    2.43    0.38 
  16   2  -1    1.17    0.24 
  16   2  -1    1.11    0.23 
 -16  -2   1    1.02    0.13 
 -16  -2   1    0.83    0.24 
  15   3  -1    6.07    0.51 
  15   3  -1    6.37    0.50 
 -15  -3   1    6.17    0.55 
  14   4  -1    0.67    0.19 
  14   4  -1    0.41    0.15 
 -14  -4   1    0.29    0.16 
  13   5  -1    3.25    0.37 
  13   5  -1    3.01    0.37 
 -13  -5   1    2.22    0.37 
  12   6  -1    0.09    0.11 
  12   6  -1    0.09    0.13 
 -12  -6   1    0.01    0.11 
  11   7  -1    1.35    0.27 
  11   7  -1    1.11    0.23 
 -11  -7   1    1.17    0.16 
 -11  -7   1    1.32    0.29 
  10   8  -1   25.56    1.49 
  10   8  -1   25.91    1.62 
 -10  -8   1   29.05    1.74 
 -10  -8   1   28.17    1.46 
   9   9  -1    0.11    0.16 
   9   9  -1    0.11    0.14 
  -9  -9   1    0.09    0.11 
  -9  -9   1    0.30    0.19 
   8  10  -1    2.24    0.32 
   8  10  -1    3.36    0.48 
  -8 -10   1    2.90    0.47 
  -8 -10   1    2.21    0.31 
   7  11  -1    2.51    0.45 
  -7 -11   1    2.08    0.43 
  -7 -11   1    2.69    0.36 
   6  12  -1   14.32    1.15 
  -6 -12   1   16.86    1.22 
   5  13  -1   18.22    1.34 
  -5 -13   1   17.50    1.33 
   4  14  -1    3.19    0.57 
  -4 -14   1    3.59    0.60 
   3  15  -1    0.26    0.30 
  -3 -15   1    0.95    0.32 
  25  -9  -1    1.83    0.42 
 -25   9   1    1.11    0.46 
  24  -8  -1    0.11    0.17 
 -24   8   1   -0.02    0.25 
  23  -7  -1    3.85    0.52 
 -23   7   1    2.73    0.52 
  22  -6  -1    2.62    0.41 
 -22   6   1    2.79    0.40 
 -22   6   1    1.85    0.43 
  21  -5  -1    1.22    0.26 
  21  -5  -1    1.25    0.36 
  21  -5  -1    1.60    0.31 
 -21   5   1    1.20    0.28 
  20  -4  -1    3.48    0.51 
  20  -4  -1    3.56    0.45 
  20  -4  -1    4.96    0.47 
 -20   4   1    3.54    0.45 
  19  -3  -1    0.05    0.16 
  19  -3  -1    0.25    0.13 
  19  -3  -1    0.15    0.12 
 -19   3   1   -0.05    0.12 
  18  -2  -1    7.10    0.53 
  18  -2  -1    7.12    0.56 
  18  -2  -1    6.94    0.65 
 -18   2   1    8.21    0.64 
  17  -1  -1    3.04    0.37 
  17  -1  -1    2.49    0.37 
  17  -1  -1    2.92    0.29 
 -17   1   1    2.85    0.39 
  16   0  -1    0.01    0.09 
  16   0  -1    0.00    0.10 
 -16   0   1    0.07    0.12 
 -16   0   1    0.03    0.07 
  15   1  -1    1.39    0.25 
  15   1  -1    1.45    0.25 
 -15  -1   1    1.11    0.24 
 -15  -1   1    1.42    0.16 
  14   2  -1   50.33    2.56 
  14   2  -1   47.88    2.63 
 -14  -2   1   51.44    2.78 
 -14  -2   1   49.60    2.48 
  13   3  -1    1.53    0.25 
  13   3  -1    1.62    0.26 
 -13  -3   1    1.21    0.25 
  12   4  -1   16.36    1.03 
  12   4  -1   17.33    1.01 
 -12  -4   1   16.81    1.10 
  11   5  -1   10.71    0.76 
  11   5  -1   10.61    0.73 
 -11  -5   1   11.85    0.84 
 -11  -5   1   12.10    0.62 
  10   6  -1   -0.03    0.10 
  10   6  -1    0.01    0.09 
 -10  -6   1   -0.03    0.11 
 -10  -6   1    0.09    0.07 
   9   7  -1    0.57    0.17 
   9   7  -1    0.26    0.16 
  -9  -7   1    0.35    0.16 
  -9  -7   1    0.31    0.11 
   8   8  -1    0.21    0.12 
   8   8  -1    0.20    0.15 
  -8  -8   1    0.17    0.10 
  -8  -8   1    0.14    0.15 
   7   9  -1    2.89    0.33 
   7   9  -1    3.21    0.45 
  -7  -9   1    3.38    0.48 
  -7  -9   1    2.71    0.33 
   6  10  -1    3.63    0.49 
   6  10  -1    2.93    0.33 
  -6 -10   1    2.56    0.35 
  -6 -10   1    3.07    0.47 
   5  11  -1    1.34    0.33 
  -5 -11   1    1.40    0.33 
  -5 -11   1    1.53    0.28 
   4  12  -1    1.19    0.33 
  -4 -12   1    1.28    0.34 
  -4 -12   1    1.58    0.31 
   3  13  -1    0.28    0.21 
  -3 -13   1    0.34    0.23 
  -3 -13   1   -0.12    0.16 
   2  14  -1   -0.03    0.22 
  -2 -14   1    0.26    0.23 
  -2 -14   1    0.06    0.20 
   1  15  -1    0.15    0.28 
  -1 -15   1   -0.01    0.20 
  -1 -15   1    0.62    0.27 
  23  -9  -1    2.39    0.43 
 -23   9   1    2.62    0.56 
  22  -8  -1    2.06    0.38 
 -22   8   1    1.66    0.44 
  21  -7  -1    3.30    0.47 
 -21   7   1    3.08    0.54 
  20  -6  -1    7.35    0.62 
  20  -6  -1    7.45    0.62 
 -20   6   1    6.20    0.58 
 -20   6   1    5.73    0.70 
  19  -5  -1    0.18    0.14 
  19  -5  -1    0.71    0.26 
  19  -5  -1    0.28    0.16 
 -19   5   1    0.02    0.12 
  18  -4  -1    3.65    0.48 
  18  -4  -1    3.02    0.40 
  18  -4  -1    2.87    0.37 
  18  -4  -1    3.52    0.39 
 -18   4   1    3.35    0.39 
  17  -3  -1    0.32    0.14 
  17  -3  -1    0.18    0.12 
  17  -3  -1    0.27    0.16 
  17  -3  -1    0.43    0.16 
  16  -2  -1    0.98    0.21 
  16  -2  -1    1.00    0.19 
  16  -2  -1    0.96    0.20 
  16  -2  -1    1.03    0.23 
  15  -1  -1    1.16    0.21 
  15  -1  -1    0.93    0.21 
  15  -1  -1    1.05    0.18 
 -15   1   1    1.13    0.23 
  14   0  -1   -0.12    0.07 
  14   0  -1   -0.04    0.05 
  14   0  -1    0.06    0.10 
 -14   0   1   -0.02    0.09 
  13   1  -1    5.24    0.41 
  13   1  -1    4.52    0.42 
 -13  -1   1    4.74    0.31 
 -13  -1   1    4.30    0.44 
  12   2  -1   45.56    2.36 
  12   2  -1   43.20    2.42 
 -12  -2   1   48.44    2.31 
 -12  -2   1   46.99    2.56 
  11   3  -1   14.24    0.86 
  11   3  -1   13.68    0.87 
 -11  -3   1   15.05    0.74 
 -11  -3   1   14.48    0.94 
  10   4  -1    0.12    0.10 
  10   4  -1    0.13    0.10 
 -10  -4   1    0.03    0.10 
 -10  -4   1    0.10    0.05 
   9   5  -1    0.22    0.12 
   9   5  -1    0.37    0.16 
  -9  -5   1    0.23    0.08 
  -9  -5   1    0.34    0.15 
   8   6  -1    0.70    0.20 
   8   6  -1    0.90    0.18 
  -8  -6   1    0.91    0.15 
  -8  -6   1    0.69    0.20 
   7   7  -1    0.14    0.12 
   7   7  -1    0.14    0.10 
  -7  -7   1    0.06    0.11 
  -7  -7   1    0.07    0.09 
   6   8  -1    1.86    0.26 
   6   8  -1    2.06    0.34 
  -6  -8   1    3.10    0.31 
  -6  -8   1    2.28    0.36 
   5   9  -1    0.70    0.17 
   5   9  -1    1.42    0.30 
  -5  -9   1    0.91    0.20 
  -5  -9   1    1.39    0.30 
   4  10  -1    0.56    0.22 
  -4 -10   1    1.48    0.31 
  -4 -10   1    0.29    0.16 
   3  11  -1    3.37    0.49 
  -3 -11   1    2.07    0.35 
  -3 -11   1    2.71    0.45 
   2  12  -1    2.46    0.44 
  -2 -12   1    1.46    0.35 
  -2 -12   1    1.68    0.35 
   1  13  -1    0.23    0.23 
  -1 -13   1    0.41    0.21 
  -1 -13   1    0.22    0.20 
   0  14  -1    1.37    0.38 
   0 -14   1    1.53    0.38 
   0 -14   1    1.07    0.32 
  -1  15  -1    0.18    0.27 
   1 -15   1    0.52    0.25 
   1 -15   1    0.95    0.34 
  22 -10  -1    0.20    0.20 
 -22  10   1    0.57    0.34 
  21  -9  -1    0.71    0.25 
 -21   9   1    0.43    0.29 
  20  -8  -1   11.09    0.87 
 -20   8   1   10.61    1.01 
  19  -7  -1    0.30    0.16 
  19  -7  -1    0.44    0.20 
 -19   7   1    0.64    0.26 
  18  -6  -1   17.33    1.13 
  18  -6  -1   17.23    1.12 
 -18   6   1   16.59    1.03 
 -18   6   1   17.11    1.20 
  17  -5  -1    3.24    0.39 
  17  -5  -1    2.29    0.40 
  17  -5  -1    2.65    0.36 
 -17   5   1    2.10    0.31 
  16  -4  -1    3.78    0.41 
  16  -4  -1    3.84    0.42 
  16  -4  -1    3.46    0.37 
  16  -4  -1    3.42    0.46 
  15  -3  -1    6.61    0.48 
  15  -3  -1    6.62    0.52 
  15  -3  -1    5.64    0.56 
  15  -3  -1    6.25    0.48 
  14  -2  -1   54.41    2.80 
  14  -2  -1   55.47    2.89 
  14  -2  -1   55.79    2.96 
  14  -2  -1   51.82    2.73 
  13  -1  -1    5.20    0.39 
  13  -1  -1    4.64    0.40 
  13  -1  -1    4.54    0.34 
  13  -1  -1    4.43    0.40 
 -13   1   1    4.70    0.41 
  12   0  -1   -0.02    0.07 
  12   0  -1    0.05    0.06 
  12   0  -1    0.05    0.08 
 -12   0   1    0.04    0.09 
  11   1  -1    9.08    0.62 
  11   1  -1   10.37    0.66 
 -11  -1   1   11.48    0.71 
 -11  -1   1   10.27    0.57 
  10   2  -1   18.94    1.10 
  10   2  -1   20.40    1.08 
 -10  -2   1   20.25    1.17 
 -10  -2   1   19.01    1.00 
   9   3  -1    6.78    0.46 
   9   3  -1    5.45    0.42 
  -9  -3   1    6.35    0.49 
  -9  -3   1    6.54    0.35 
   8   4  -1    8.93    0.58 
   8   4  -1    8.89    0.55 
  -8  -4   1    7.83    0.46 
  -8  -4   1    7.71    0.59 
   7   5  -1   44.19    2.20 
   7   5  -1   41.44    2.31 
  -7  -5   1   44.01    2.43 
  -7  -5   1   44.92    2.22 
   6   6  -1    0.01    0.07 
   6   6  -1    0.07    0.09 
  -6  -6   1    0.05    0.08 
  -6  -6   1    0.00    0.10 
   5   7  -1    4.16    0.32 
   5   7  -1    3.17    0.41 
  -5  -7   1    3.84    0.44 
  -5  -7   1    3.94    0.36 
   4   8  -1    6.11    0.59 
   4   8  -1    6.11    0.43 
  -4  -8   1    6.26    0.48 
  -4  -8   1    6.46    0.56 
   3   9  -1   15.21    1.07 
   3   9  -1   14.74    0.87 
  -3  -9   1   17.23    1.01 
  -3  -9   1   16.00    1.09 
   2  10  -1    4.09    0.54 
  -2 -10   1    4.21    0.45 
  -2 -10   1    3.39    0.48 
   1  11  -1    0.26    0.20 
  -1 -11   1   -0.02    0.13 
  -1 -11   1    0.16    0.17 
   0  12  -1    0.46    0.23 
   0 -12   1    0.20    0.20 
   0 -12   1    0.21    0.18 
  -1  13  -1    7.07    0.83 
   1 -13   1    6.56    0.72 
   1 -13   1    5.59    0.67 
  -2  14  -1    9.21    1.03 
   2 -14   1   10.87    0.90 
   2 -14   1   10.67    0.92 
  -3  15  -1    4.96    0.77 
   3 -15   1    5.58    0.71 
  21 -11  -1    0.30    0.24 
 -21  11   1   -0.09    0.34 
  20 -10  -1    3.48    0.54 
 -20  10   1    3.28    0.62 
  19  -9  -1    2.22    0.40 
 -19   9   1    3.22    0.56 
  18  -8  -1    3.83    0.51 
  18  -8  -1    4.75    0.51 
 -18   8   1    3.10    0.55 
  17  -7  -1    0.20    0.15 
  17  -7  -1    0.46    0.17 
 -17   7   1    0.60    0.25 
  16  -6  -1    5.03    0.50 
  16  -6  -1    6.12    0.56 
 -16   6   1    4.69    0.43 
 -16   6   1    5.20    0.60 
  15  -5  -1   14.72    0.96 
 -15   5   1   13.67    0.87 
 -15   5   1   15.80    1.03 
  14  -4  -1    0.25    0.15 
  14  -4  -1    0.29    0.12 
  14  -4  -1    0.51    0.15 
  14  -4  -1    0.07    0.11 
  13  -3  -1    1.78    0.24 
  13  -3  -1    2.03    0.26 
  13  -3  -1    1.56    0.24 
  13  -3  -1    2.10    0.31 
  12  -2  -1   46.93    2.39 
  12  -2  -1   49.10    2.60 
  12  -2  -1   46.13    2.52 
  12  -2  -1   48.71    2.47 
  11  -1  -1    9.04    0.60 
  11  -1  -1   10.29    0.65 
  11  -1  -1    9.81    0.59 
  11  -1  -1   10.64    0.65 
  10   0  -1    0.01    0.07 
  10   0  -1    0.03    0.05 
  10   0  -1    0.09    0.07 
 -10   0   1    0.08    0.08 
   9   1  -1   50.99    2.68 
   9   1  -1   51.28    2.60 
  -9  -1   1   56.03    2.83 
  -9  -1   1   51.98    2.61 
   8   2  -1    0.07    0.08 
   8   2  -1    0.22    0.10 
  -8  -2   1    0.24    0.11 
  -8  -2   1    0.26    0.06 
   7   3  -1    0.03    0.07 
   7   3  -1    0.03    0.08 
  -7  -3   1    0.08    0.09 
  -7  -3   1    0.02    0.04 
   6   4  -1  111.00    5.83 
   6   4  -1  117.84    5.60 
  -6  -4   1  120.77    6.11 
  -6  -4   1  118.39    5.75 
   5   5  -1   65.90    3.46 
   5   5  -1   68.77    3.29 
  -5  -5   1   67.73    3.39 
  -5  -5   1   67.56    3.62 
   4   6  -1   21.04    1.16 
   4   6  -1   21.80    1.28 
  -4  -6   1   21.91    1.33 
  -4  -6   1   23.55    1.23 
   3   7  -1   25.28    1.32 
   3   7  -1   23.19    1.47 
  -3  -7   1   26.16    1.43 
  -3  -7   1   27.06    1.54 
   2   8  -1    2.35    0.37 
   2   8  -1    3.14    0.27 
  -2  -8   1    3.53    0.37 
  -2  -8   1    2.57    0.37 
   1   9  -1   23.01    1.44 
   1   9  -1   22.92    1.21 
  -1  -9   1   20.71    1.42 
  -1  -9   1   26.24    1.40 
   0  10  -1    4.79    0.57 
   0 -10   1    3.23    0.45 
   0 -10   1    4.08    0.47 
  -1  11  -1    3.87    0.55 
   1 -11   1    4.21    0.52 
   1 -11   1    3.36    0.47 
  -2  12  -1    2.31    0.44 
   2 -12   1    1.57    0.35 
   2 -12   1    1.68    0.34 
  -3  13  -1    3.21    0.55 
   3 -13   1    2.67    0.47 
   3 -13   1    4.10    0.55 
  -4  14  -1    1.19    0.35 
   4 -14   1    0.96    0.33 
  -5  15  -1    0.27    0.30 
   5 -15   1    0.00    0.21 
  20 -12  -1    0.82    0.34 
 -20  12   1    0.12    0.34 
  19 -11  -1   -0.01    0.17 
 -19  11   1    0.22    0.28 
  18 -10  -1   10.71    0.88 
 -18  10   1    9.60    1.02 
  17  -9  -1    3.88    0.54 
 -17   9   1    4.13    0.62 
  16  -8  -1    8.31    0.72 
  16  -8  -1    9.97    0.73 
 -16   8   1    7.47    0.81 
  15  -7  -1    1.30    0.27 
  15  -7  -1    1.41    0.30 
 -15   7   1    1.63    0.24 
 -15   7   1    1.39    0.32 
  14  -6  -1    7.29    0.57 
  14  -6  -1    6.17    0.53 
 -14   6   1    6.43    0.64 
 -14   6   1    6.43    0.47 
  13  -5  -1    2.65    0.34 
  13  -5  -1    2.63    0.35 
 -13   5   1    2.88    0.29 
 -13   5   1    2.49    0.37 
  12  -4  -1   17.23    1.07 
  12  -4  -1   18.19    1.05 
  12  -4  -1   17.41    0.97 
  12  -4  -1   17.38    1.09 
  11  -3  -1   12.82    0.82 
  11  -3  -1   15.45    0.88 
  11  -3  -1   14.01    0.85 
  11  -3  -1   12.98    0.77 
  10  -2  -1   21.98    1.19 
  10  -2  -1   21.69    1.21 
  10  -2  -1   20.32    1.14 
  10  -2  -1   19.91    1.10 
   9  -1  -1   51.54    2.82 
   9  -1  -1   54.36    2.71 
   9  -1  -1   53.07    2.60 
   9  -1  -1   52.38    2.66 
   8   0  -1   -0.06    0.05 
   8   0  -1   -0.03    0.06 
   8   0  -1   -0.08    0.04 
   8   0  -1   -0.14    0.04 
  -8   0   1   -0.01    0.06 
   7   1  -1    3.66    0.29 
   7   1  -1    4.35    0.30 
  -7  -1   1    4.56    0.26 
  -7  -1   1    4.86    0.35 
   6   2  -1    2.71    0.22 
   6   2  -1    2.54    0.22 
  -6  -2   1    2.95    0.25 
  -6  -2   1    2.67    0.17 
   5   3  -1  209.76    9.93 
   5   3  -1  203.50   10.30 
  -5  -3   1  207.89   10.24 
  -5  -3   1  219.05   10.79 
   4   4  -1   35.12    1.96 
   4   4  -1   37.45    1.86 
  -4  -4   1   37.79    2.05 
  -4  -4   1   39.58    1.92 
   3   5  -1   93.01    4.62 
   3   5  -1   92.14    4.38 
  -3  -5   1   89.43    4.80 
  -3  -5   1   90.94    4.56 
   2   6  -1    0.86    0.21 
   2   6  -1    1.08    0.15 
  -2  -6   1    1.07    0.21 
  -2  -6   1    1.29    0.21 
   1   7  -1    6.12    0.51 
   1   7  -1    5.49    0.37 
  -1  -7   1    5.66    0.46 
  -1  -7   1    5.68    0.48 
   0   8  -1    2.64    0.40 
   0   8  -1    3.88    0.28 
   0  -8   1    3.20    0.39 
   0  -8   1    4.25    0.42 
  -1   9  -1   -0.10    0.13 
  -1   9  -1    0.09    0.08 
   1  -9   1    0.03    0.11 
   1  -9   1    0.07    0.12 
  -2  10  -1   14.62    1.04 
   2 -10   1   12.76    0.94 
   2 -10   1   14.58    0.99 
  -3  11  -1    0.67    0.26 
   3 -11   1    0.91    0.25 
   3 -11   1    0.80    0.24 
  -4  12  -1    6.22    0.77 
   4 -12   1    6.87    0.70 
   4 -12   1    5.29    0.62 
  -5  13  -1    2.76    0.55 
   5 -13   1    2.94    0.49 
   5 -13   1    2.66    0.46 
  -6  14  -1    0.73    0.37 
   6 -14   1    0.28    0.25 
  -7  15  -1    5.73    0.84 
   7 -15   1    5.46    0.74 
  18 -12  -1    0.16    0.23 
 -18  12   1    0.67    0.35 
  17 -11  -1    0.15    0.20 
 -17  11   1    0.62    0.32 
  16 -10  -1    3.70    0.54 
 -16  10   1    4.33    0.65 
  15  -9  -1   11.11    0.83 
  15  -9  -1   10.66    0.85 
 -15   9   1   10.62    0.92 
  14  -8  -1    0.11    0.14 
  14  -8  -1    0.14    0.15 
 -14   8   1    0.30    0.21 
  13  -7  -1    2.47    0.37 
  13  -7  -1    1.64    0.29 
 -13   7   1    2.35    0.39 
 -13   7   1    1.92    0.24 
  12  -6  -1   -0.05    0.10 
  12  -6  -1    0.06    0.10 
 -12   6   1    0.03    0.08 
 -12   6   1   -0.11    0.11 
  11  -5  -1   11.11    0.76 
  11  -5  -1   11.68    0.76 
 -11   5   1   10.79    0.78 
 -11   5   1   11.34    0.66 
  10  -4  -1   -0.03    0.08 
  10  -4  -1   -0.03    0.07 
 -10   4   1    0.06    0.09 
 -10   4   1    0.11    0.07 
   9  -3  -1    6.73    0.45 
   9  -3  -1    5.82    0.43 
   9  -3  -1    5.84    0.45 
   9  -3  -1    5.88    0.38 
   8  -2  -1    0.26    0.10 
   8  -2  -1    0.13    0.08 
   8  -2  -1    0.17    0.10 
   8  -2  -1    0.28    0.09 
   7  -1  -1    4.11    0.31 
   7  -1  -1    4.77    0.32 
   7  -1  -1    4.93    0.30 
   7  -1  -1    3.70    0.28 
   6   0  -1   -0.06    0.05 
   6   0  -1   -0.08    0.04 
   6   0  -1   -0.10    0.03 
   6   0  -1   -0.04    0.05 
   5   1  -1  306.72   15.09 
   5   1  -1  340.06   15.66 
  -5  -1   1  326.10   15.63 
  -5  -1   1  311.13   16.37 
   4   2  -1  172.49    8.16 
   4   2  -1  165.81    8.46 
  -4  -2   1  177.32    8.43 
  -4  -2   1  174.99    8.86 
   3   3  -1  148.90    6.91 
   3   3  -1  150.53    7.19 
  -3  -3   1  139.20    7.14 
  -3  -3   1  145.17    7.51 
   2   4  -1    8.10    0.44 
   2   4  -1    7.55    0.51 
  -2  -4   1    7.01    0.47 
  -2  -4   1    7.60    0.51 
   1   5  -1   18.91    1.08 
   1   5  -1   17.19    0.94 
  -1  -5   1   20.33    1.05 
  -1  -5   1   17.72    1.08 
   0   6  -1    2.36    0.32 
   0   6  -1    2.40    0.21 
   0  -6   1    2.41    0.29 
   0  -6   1    2.52    0.29 
  -1   7  -1    0.56    0.17 
  -1   7  -1    0.60    0.11 
   1  -7   1    0.51    0.16 
   1  -7   1    0.25    0.12 
  -2   8  -1    0.05    0.11 
  -2   8  -1    0.32    0.09 
   2  -8   1    0.22    0.13 
   2  -8   1    0.13    0.11 
  -3   9  -1    0.46    0.21 
   3  -9   1    0.59    0.18 
   3  -9   1    0.71    0.19 
  -4  10  -1    0.81    0.29 
   4 -10   1    1.52    0.28 
   4 -10   1    1.04    0.26 
  -5  11  -1    0.72    0.28 
   5 -11   1    0.70    0.25 
   5 -11   1    0.60    0.22 
  -6  12  -1    0.86    0.33 
   6 -12   1    0.21    0.21 
   6 -12   1    1.12    0.28 
  -7  13  -1    1.54    0.43 
   7 -13   1    1.99    0.42 
  -8  14  -1    2.78    0.60 
   8 -14   1    2.69    0.51 
  17 -13  -1   -0.15    0.22 
 -17  13   1    0.25    0.36 
  16 -12  -1    3.56    0.57 
 -16  12   1    3.73    0.66 
  15 -11  -1    0.42    0.22 
 -15  11   1   -0.19    0.24 
  14 -10  -1    8.96    0.73 
  14 -10  -1    7.45    0.77 
 -14  10   1    7.58    0.85 
  13  -9  -1    1.97    0.37 
  13  -9  -1    1.67    0.32 
 -13   9   1    1.89    0.41 
  12  -8  -1    3.57    0.43 
  12  -8  -1    3.62    0.46 
 -12   8   1    2.96    0.48 
  11  -7  -1    1.63    0.27 
  11  -7  -1    1.04    0.24 
 -11   7   1    1.19    0.27 
 -11   7   1    1.14    0.17 
  10  -6  -1    0.12    0.12 
  10  -6  -1    0.01    0.09 
 -10   6   1   -0.06    0.11 
 -10   6   1    0.14    0.08 
   9  -5  -1    0.41    0.15 
   9  -5  -1    0.42    0.14 
  -9   5   1    0.35    0.09 
  -9   5   1    0.34    0.14 
   8  -4  -1    9.28    0.60 
   8  -4  -1    8.92    0.59 
  -8   4   1    8.48    0.50 
  -8   4   1    8.16    0.60 
   7  -3  -1    0.01    0.05 
   7  -3  -1    0.03    0.07 
   7  -3  -1   -0.05    0.07 
  -7   3   1    0.04    0.08 
   6  -2  -1    2.52    0.22 
   6  -2  -1    2.62    0.23 
   6  -2  -1    2.76    0.22 
   6  -2  -1    2.82    0.19 
   5  -1  -1  315.43   16.27 
   5  -1  -1  334.30   15.55 
   5  -1  -1  320.32   15.57 
   5  -1  -1  306.85   14.99 
   4   0  -1   -0.04    0.03 
   4   0  -1   -0.01    0.03 
   4   0  -1   -0.01    0.04 
  -4   0   1   -0.04    0.03 
   3   1  -1   13.26    0.67 
   3   1  -1   13.74    0.68 
  -3  -1   1   11.81    0.72 
  -3  -1   1   13.47    0.67 
   2   2  -1    6.81    0.41 
   2   2  -1    7.38    0.39 
  -2  -2   1    7.07    0.43 
  -2  -2   1    6.77    0.39 
   1   3  -1  267.91   13.22 
   1   3  -1  272.72   12.72 
  -1  -3   1  268.41   13.19 
  -1  -3   1  271.17   13.80 
   0   4  -1   29.10    1.56 
   0   4  -1   29.58    1.43 
   0  -4   1   27.71    1.59 
   0  -4   1   29.90    1.54 
  -1   5  -1    4.64    0.39 
  -1   5  -1    4.84    0.30 
   1  -5   1    4.26    0.36 
   1  -5   1    4.73    0.36 
  -2   6  -1    1.70    0.27 
  -2   6  -1    2.00    0.19 
   2  -6   1    2.33    0.27 
   2  -6   1    2.37    0.30 
  -3   7  -1   12.56    0.65 
  -3   7  -1   11.30    0.80 
   3  -7   1   10.65    0.76 
   3  -7   1   11.74    0.79 
  -4   8  -1    0.15    0.14 
  -4   8  -1    0.25    0.09 
   4  -8   1    0.36    0.14 
   4  -8   1    0.07    0.12 
  -5   9  -1    4.76    0.59 
   5  -9   1    6.02    0.57 
   5  -9   1    5.39    0.48 
  -6  10  -1    0.91    0.30 
   6 -10   1    1.10    0.27 
   6 -10   1    0.95    0.24 
  -7  11  -1    9.25    0.93 
   7 -11   1    9.37    0.77 
   7 -11   1   10.74    0.84 
  -8  12  -1   -0.16    0.22 
   8 -12   1    0.23    0.21 
  -9  13  -1    0.30    0.30 
   9 -13   1    0.02    0.21 
 -10  14  -1    0.97    0.42 
  10 -14   1    0.51    0.30 
  15 -13  -1    0.05    0.23 
 -15  13   1    0.45    0.34 
  14 -12  -1    3.54    0.56 
 -14  12   1    2.48    0.56 
  13 -11  -1    0.43    0.22 
  13 -11  -1    0.43    0.25 
 -13  11   1    0.26    0.28 
  12 -10  -1    7.39    0.76 
  12 -10  -1    9.11    0.73 
 -12  10   1    8.78    0.87 
  11  -9  -1    2.44    0.37 
  11  -9  -1    1.72    0.34 
 -11   9   1    1.47    0.35 
  10  -8  -1   24.73    1.50 
  10  -8  -1   22.32    1.47 
 -10   8   1   27.50    1.57 
   9  -7  -1    0.12    0.12 
   9  -7  -1    0.39    0.14 
  -9   7   1    0.40    0.10 
  -9   7   1    0.21    0.16 
   8  -6  -1    0.76    0.18 
   8  -6  -1    0.96    0.21 
  -8   6   1    1.06    0.13 
  -8   6   1    0.87    0.21 
   7  -5  -1   42.08    2.34 
   7  -5  -1   44.01    2.42 
  -7   5   1   46.08    2.15 
  -7   5   1   45.03    2.37 
   6  -4  -1  121.73    6.39 
   6  -4  -1  119.32    6.13 
  -6   4   1  126.01    6.17 
  -6   4   1  126.13    5.83 
   5  -3  -1  219.76   11.04 
   5  -3  -1  213.71   10.14 
   5  -3  -1  215.46   10.57 
  -5   3   1  213.35   10.59 
   4  -2  -1  163.09    8.29 
   4  -2  -1  168.73    8.67 
   4  -2  -1  172.47    7.98 
  -4   2   1  173.09    8.32 
   3  -1  -1   12.27    0.68 
   3  -1  -1   11.82    0.71 
   3  -1  -1   13.42    0.64 
  -3   1   1   14.23    0.68 
   2   0  -1   -0.77    0.05 
   2   0  -1   -0.88    0.03 
  -2   0   1   -0.81    0.04 
   1   1  -1    4.97    0.29 
   1   1  -1    5.30    0.28 
  -1  -1   1    5.29    0.30 
  -1  -1   1    4.62    0.28 
   0   2  -1   38.70    1.75 
   0   2  -1   36.23    1.84 
   0  -2   1   38.14    1.89 
   0  -2   1   31.68    1.81 
  -1   3  -1    8.81    0.54 
  -1   3  -1    8.30    0.47 
   1  -3   1    9.36    0.52 
   1  -3   1    8.45    0.52 
  -2   4  -1   -0.02    0.05 
  -2   4  -1    0.00    0.06 
   2  -4   1    0.10    0.06 
   2  -4   1   -0.01    0.06 
  -3   5  -1    8.20    0.49 
  -3   5  -1    9.33    0.62 
   3  -5   1    9.20    0.57 
   3  -5   1    8.90    0.60 
  -4   6  -1    1.47    0.17 
  -4   6  -1    1.42    0.26 
   4  -6   1    1.40    0.21 
   4  -6   1    1.38    0.24 
  -5   7  -1    3.59    0.27 
  -5   7  -1    3.52    0.44 
   5  -7   1    3.67    0.41 
   5  -7   1    3.65    0.36 
  -6   8  -1    0.26    0.17 
  -6   8  -1    0.18    0.09 
   6  -8   1   -0.06    0.10 
   6  -8   1   -0.03    0.11 
  -7   9  -1    9.47    0.78 
   7  -9   1    9.16    0.69 
   7  -9   1    9.02    0.72 
  -8  10  -1   10.01    0.83 
   8 -10   1   11.26    0.82 
   8 -10   1    7.87    0.69 
  -9  11  -1    2.40    0.48 
   9 -11   1    3.06    0.43 
   9 -11   1    2.53    0.45 
 -10  12  -1    2.21    0.47 
  10 -12   1    1.58    0.38 
 -11  13  -1   -0.29    0.27 
  11 -13   1   -0.18    0.18 
 -12  14  -1    1.47    0.49 
  12 -14   1    0.71    0.35 
  14 -14  -1    0.03    0.23 
 -14  14   1    0.21    0.32 
  13 -13  -1    2.41    0.49 
 -13  13   1    3.42    0.64 
  12 -12  -1    2.12    0.44 
 -12  12   1    2.49    0.52 
  11 -11  -1    0.23    0.19 
  11 -11  -1    0.67    0.24 
 -11  11   1    0.18    0.24 
  10 -10  -1   -0.06    0.13 
  10 -10  -1   -0.18    0.12 
 -10  10   1   -0.10    0.18 
   9  -9  -1    0.05    0.14 
   9  -9  -1    0.11    0.14 
  -9   9   1    0.25    0.18 
   8  -8  -1    0.12    0.12 
   8  -8  -1    0.04    0.10 
  -8   8   1    0.08    0.16 
   7  -7  -1   -0.02    0.10 
   7  -7  -1    0.21    0.13 
  -7   7   1    0.06    0.12 
  -7   7   1    0.12    0.06 
   6  -6  -1    0.10    0.09 
   6  -6  -1    0.06    0.09 
  -6   6   1    0.04    0.10 
  -6   6   1    0.08    0.06 
   5  -5  -1   74.79    3.70 
   5  -5  -1   62.61    3.53 
  -5   5   1   71.89    3.30 
  -5   5   1   67.69    3.57 
   4  -4  -1   33.96    1.99 
   4  -4  -1   42.15    1.95 
  -4   4   1   35.11    1.94 
  -4   4   1   36.81    1.76 
   3  -3  -1  158.52    7.89 
   3  -3  -1  147.00    7.54 
  -3   3   1  155.96    7.25 
  -3   3   1  156.75    7.26 
  -3   3   1  148.58    7.56 
   2  -2  -1    6.78    0.43 
   2  -2  -1    7.10    0.41 
  -2   2   1    7.42    0.42 
   1  -1  -1    5.02    0.26 
   1  -1  -1    5.16    0.29 
   1  -1  -1    4.81    0.31 
  -1   1   1    5.06    0.26 
  -1   1   1    5.15    0.29 
   0   0  -1   -0.22    0.01 
   0   0  -1   -0.23    0.01 
   0   0  -1   -0.24    0.01 
   0   0  -1   -0.23    0.01 
   0   0   1   -0.25    0.01 
   0   0   1   -0.21    0.01 
   0   0   1   -0.24    0.01 
   0   0   1   -0.21    0.01 
  -1   1  -1    3.28    0.19 
   1  -1   1    3.29    0.21 
   1  -1   1    3.19    0.19 
   1  -1   1    2.85    0.17 
  -2   2  -1   17.17    0.84 
   2  -2   1   17.09    0.90 
   2  -2   1   15.55    0.88 
   2  -2   1   16.59    0.89 
  -3   3  -1    2.59    0.26 
  -3   3  -1    2.94    0.20 
   3  -3   1    2.92    0.21 
   3  -3   1    2.01    0.23 
  -4   4  -1   -0.05    0.05 
  -4   4  -1   -0.09    0.07 
   4  -4   1    0.06    0.08 
   4  -4   1    0.04    0.06 
  -5   5  -1   10.53    0.59 
  -5   5  -1    9.51    0.69 
   5  -5   1   10.22    0.65 
   5  -5   1   11.38    0.71 
  -6   6  -1    4.84    0.33 
  -6   6  -1    4.48    0.48 
   6  -6   1    4.37    0.44 
   6  -6   1    4.22    0.36 
  -7   7  -1    3.26    0.27 
  -7   7  -1    2.32    0.39 
   7  -7   1    2.61    0.31 
   7  -7   1    2.48    0.36 
  -8   8  -1    3.07    0.47 
  -8   8  -1    3.10    0.29 
   8  -8   1    2.68    0.35 
   8  -8   1    3.57    0.44 
  -9   9  -1   28.85    1.77 
   9  -9   1   26.50    1.66 
   9  -9   1   29.70    1.72 
 -10  10  -1   11.67    0.94 
  10 -10   1   12.17    0.90 
  10 -10   1    9.25    0.77 
 -11  11  -1   13.34    1.09 
  11 -11   1   12.82    1.01 
 -12  12  -1    2.45    0.53 
  12 -12   1    2.20    0.45 
 -13  13  -1    5.13    0.78 
  13 -13   1    3.97    0.63 
  12 -14  -1    1.97    0.47 
 -12  14   1    1.77    0.52 
  11 -13  -1    0.02    0.18 
 -11  13   1    0.28    0.33 
  10 -12  -1    0.07    0.20 
  10 -12  -1    0.46    0.21 
 -10  12   1    0.16    0.22 
   9 -11  -1    0.57    0.22 
   9 -11  -1    0.52    0.23 
  -9  11   1    1.00    0.32 
   8 -10  -1    2.98    0.41 
   8 -10  -1    2.75    0.42 
  -8  10   1    2.51    0.44 
   7  -9  -1    4.27    0.48 
   7  -9  -1    2.52    0.38 
  -7   9   1    3.00    0.46 
   6  -8  -1    2.46    0.35 
   6  -8  -1    2.40    0.34 
  -6   8   1    2.36    0.37 
   5  -7  -1    4.07    0.41 
   5  -7  -1    3.91    0.42 
  -5   7   1    3.86    0.45 
   4  -6  -1   20.28    1.21 
   4  -6  -1   21.52    1.25 
  -4   6   1   20.99    1.24 
   3  -5  -1   85.27    4.50 
   3  -5  -1   92.04    4.71 
  -3   5   1   91.23    4.54 
   2  -4  -1    8.59    0.55 
   2  -4  -1    7.45    0.51 
  -2   4   1    8.82    0.55 
   1  -3  -1  277.52   14.40 
   1  -3  -1  296.15   13.77 
  -1   3   1  271.66   13.79 
   0  -2  -1   39.01    1.79 
   0  -2  -1   38.04    1.88 
   0  -2  -1   34.01    1.98 
   0   2   1   35.89    1.90 
   0   2   1   40.55    1.80 
  -1  -1  -1    3.00    0.17 
  -1  -1  -1    2.88    0.20 
   1   1   1    2.89    0.17 
   1   1   1    2.89    0.17 
   1   1   1    2.82    0.19 
  -2   0  -1    0.01    0.02 
  -2   0  -1    0.00    0.02 
   2   0   1   -0.02    0.03 
   2   0   1    0.01    0.01 
   2   0   1    0.00    0.02 
  -3   1  -1    1.51    0.11 
  -3   1  -1    1.09    0.12 
   3  -1   1    1.45    0.13 
   3  -1   1    1.14    0.10 
   3  -1   1    1.07    0.15 
  -4   2  -1   14.16    0.69 
   4  -2   1   13.11    0.72 
   4  -2   1   12.15    0.73 
   4  -2   1   12.45    0.75 
  -5   3  -1    1.85    0.17 
   5  -3   1    1.47    0.16 
   5  -3   1    2.11    0.25 
   5  -3   1    1.84    0.22 
  -6   4  -1   36.57    1.95 
  -6   4  -1   37.50    1.79 
   6  -4   1   32.35    1.91 
   6  -4   1   37.19    1.93 
  -7   5  -1   20.34    1.04 
  -7   5  -1   19.97    1.19 
   7  -5   1   20.46    1.17 
   7  -5   1   18.42    1.12 
  -8   6  -1    2.86    0.40 
  -8   6  -1    3.13    0.29 
   8  -6   1    3.01    0.37 
   8  -6   1    3.41    0.32 
  -9   7  -1    0.82    0.17 
  -9   7  -1    0.58    0.21 
   9  -7   1    0.81    0.22 
   9  -7   1    0.93    0.19 
 -10   8  -1   23.46    1.35 
 -10   8  -1   26.76    1.62 
  10  -8   1   27.26    1.58 
  10  -8   1   25.96    1.52 
 -11   9  -1    0.97    0.29 
  11  -9   1    0.51    0.19 
  11  -9   1    0.01    0.14 
 -12  10  -1    0.92    0.32 
  12 -10   1    1.22    0.30 
 -13  11  -1   12.51    1.12 
  13 -11   1   10.17    0.89 
 -14  12  -1    6.27    0.86 
  14 -12   1    5.95    0.74 
 -15  13  -1    1.89    0.51 
  15 -13   1    0.41    0.27 
  10 -14  -1    2.02    0.46 
 -10  14   1    2.15    0.51 
   9 -13  -1    1.95    0.40 
   9 -13  -1    2.12    0.42 
  -9  13   1    0.92    0.38 
   8 -12  -1    1.76    0.36 
   8 -12  -1    1.64    0.36 
  -8  12   1    1.99    0.47 
   7 -11  -1    2.32    0.40 
   7 -11  -1    2.67    0.42 
  -7  11   1    2.20    0.45 
   6 -10  -1    2.93    0.42 
   6 -10  -1    2.49    0.40 
  -6  10   1    2.54    0.45 
   5  -9  -1    0.95    0.24 
   5  -9  -1    0.74    0.21 
  -5   9   1    0.86    0.27 
   4  -8  -1    6.85    0.54 
   4  -8  -1    6.42    0.53 
  -4   8   1    5.52    0.59 
   3  -7  -1   26.18    1.57 
   3  -7  -1   28.65    1.52 
  -3   7   1   24.93    1.54 
   2  -6  -1    1.04    0.19 
   2  -6  -1    0.92    0.20 
  -2   6   1    1.08    0.22 
   1  -5  -1   19.14    1.10 
   1  -5  -1   18.79    1.04 
  -1   5   1   18.67    0.90 
  -1   5   1   17.12    1.07 
   0  -4  -1   30.92    1.69 
   0  -4  -1   29.86    1.59 
   0   4   1   31.19    1.47 
   0   4   1   30.33    1.63 
  -1  -3  -1    8.27    0.49 
  -1  -3  -1    8.52    0.55 
   1   3   1    8.66    0.53 
   1   3   1    9.40    0.46 
  -2  -2  -1   15.19    0.91 
  -2  -2  -1   16.59    0.82 
   2   2   1   17.09    0.82 
   2   2   1   15.64    0.87 
  -3  -1  -1    1.31    0.14 
  -3  -1  -1    1.48    0.10 
   3   1   1    1.15    0.15 
   3   1   1    1.36    0.09 
   3   1   1    1.32    0.13 
  -4   0  -1   -0.12    0.04 
   4   0   1   -0.09    0.05 
   4   0   1   -0.12    0.05 
   4   0   1   -0.10    0.04 
  -5   1  -1    6.63    0.39 
   5  -1   1    6.54    0.42 
   5  -1   1    6.15    0.39 
   5  -1   1    6.24    0.38 
  -6   2  -1    8.50    0.51 
   6  -2   1    9.06    0.52 
   6  -2   1    8.56    0.54 
   6  -2   1    9.02    0.57 
  -7   3  -1    6.17    0.38 
   7  -3   1    5.91    0.39 
   7  -3   1    5.68    0.44 
   7  -3   1    5.41    0.42 
  -8   4  -1    7.13    0.44 
   8  -4   1    6.74    0.50 
   8  -4   1    7.09    0.53 
   8  -4   1    6.45    0.45 
  -9   5  -1    2.94    0.28 
  -9   5  -1    3.06    0.39 
   9  -5   1    2.94    0.35 
   9  -5   1    3.03    0.29 
 -10   6  -1   15.28    1.08 
 -10   6  -1   18.93    0.95 
  10  -6   1   14.02    1.01 
  10  -6   1   16.87    1.00 
 -11   7  -1    1.46    0.23 
 -11   7  -1    1.36    0.32 
  11  -7   1    1.50    0.24 
  11  -7   1    1.49    0.29 
 -12   8  -1   28.14    1.78 
  12  -8   1   29.98    1.73 
  12  -8   1   27.76    1.66 
 -13   9  -1   21.14    1.48 
  13  -9   1   22.70    1.44 
 -14  10  -1    1.75    0.41 
  14 -10   1    1.29    0.33 
 -15  11  -1    7.37    0.93 
  15 -11   1    8.57    0.86 
 -16  12  -1    5.45    0.80 
  16 -12   1    4.52    0.66 
   9 -15  -1    0.14    0.27 
  -9  15   1    0.63    0.38 
   8 -14  -1    0.67    0.26 
   8 -14  -1    0.90    0.30 
  -8  14   1    0.12    0.29 
   7 -13  -1    2.04    0.42 
   7 -13  -1    2.48    0.44 
  -7  13   1    1.42    0.42 
   6 -12  -1   13.92    1.05 
   6 -12  -1   13.96    1.02 
  -6  12   1   13.66    1.11 
   5 -11  -1    1.05    0.28 
   5 -11  -1    1.16    0.29 
  -5  11   1    0.38    0.22 
   4 -10  -1    0.28    0.17 
   4 -10  -1    0.39    0.17 
  -4  10   1    0.61    0.24 
   3  -9  -1   16.13    1.00 
   3  -9  -1   15.03    1.03 
  -3   9   1   13.84    1.03 
   2  -8  -1    3.17    0.36 
   2  -8  -1    2.72    0.37 
  -2   8   1    2.03    0.35 
   1  -7  -1    5.69    0.48 
   1  -7  -1    5.26    0.44 
  -1   7   1    5.88    0.32 
  -1   7   1    6.07    0.55 
   0  -6  -1    2.04    0.25 
   0  -6  -1    1.96    0.28 
   0   6   1    1.95    0.30 
   0   6   1    2.35    0.16 
  -1  -5  -1    4.52    0.33 
  -1  -5  -1    4.78    0.39 
   1   5   1    3.67    0.38 
   1   5   1    4.85    0.28 
  -2  -4  -1   -0.05    0.07 
  -2  -4  -1    0.02    0.05 
   2   4   1   -0.05    0.07 
   2   4   1    0.12    0.05 
  -3  -3  -1    2.42    0.26 
  -3  -3  -1    2.89    0.19 
   3   3   1    2.46    0.25 
   3   3   1    2.80    0.20 
  -4  -2  -1   14.18    0.82 
   4   2   1   14.51    0.70 
   4   2   1   13.73    0.70 
   4   2   1   13.33    0.78 
   4   2   1   13.36    0.74 
  -5  -1  -1    6.52    0.35 
  -5  -1  -1    6.70    0.43 
   5   1   1    7.09    0.41 
   5   1   1    6.55    0.35 
   5   1   1    6.94    0.43 
  -6   0  -1   -0.04    0.04 
   6   0   1    0.02    0.05 
   6   0   1    0.03    0.04 
   6   0   1    0.00    0.04 
  -7   1  -1   20.60    1.16 
   7  -1   1   22.11    1.13 
   7  -1   1   20.53    1.10 
   7  -1   1   21.39    1.17 
  -8   2  -1    1.88    0.21 
   8  -2   1    1.66    0.24 
   8  -2   1    2.07    0.19 
   8  -2   1    1.69    0.21 
  -9   3  -1    2.64    0.26 
   9  -3   1    2.43    0.28 
   9  -3   1    1.99    0.30 
   9  -3   1    2.49    0.22 
 -10   4  -1    0.77    0.15 
  10  -4   1    1.00    0.20 
  10  -4   1    0.77    0.15 
  10  -4   1    0.70    0.21 
 -11   5  -1    0.04    0.07 
  11  -5   1    0.12    0.11 
  11  -5   1   -0.02    0.12 
  11  -5   1   -0.05    0.08 
 -12   6  -1   15.95    1.13 
 -12   6  -1   16.88    0.97 
  12  -6   1   17.45    1.09 
  12  -6   1   17.00    1.03 
 -13   7  -1    0.15    0.13 
 -13   7  -1    0.09    0.17 
  13  -7   1    0.11    0.12 
  13  -7   1    0.16    0.13 
 -14   8  -1    0.42    0.23 
  14  -8   1    0.34    0.17 
 -15   9  -1   10.89    1.01 
  15  -9   1   10.04    0.83 
 -16  10  -1    2.83    0.55 
  16 -10   1    2.80    0.48 
 -17  11  -1    0.48    0.30 
  17 -11   1    0.12    0.20 
 -18  12  -1    0.52    0.37 
  18 -12   1   -0.19    0.22 
   7 -15  -1   12.52    1.04 
  -7  15   1   12.34    1.26 
   6 -14  -1    9.77    0.93 
   6 -14  -1    9.03    0.89 
  -6  14   1    8.82    1.01 
   5 -13  -1   17.97    1.23 
   5 -13  -1   16.18    1.26 
  -5  13   1   18.38    1.34 
   4 -12  -1    1.36    0.34 
   4 -12  -1    1.29    0.31 
  -4  12   1    1.31    0.36 
   3 -11  -1    3.55    0.49 
   3 -11  -1    3.14    0.44 
  -3  11   1    2.24    0.43 
   2 -10  -1    4.58    0.50 
   2 -10  -1    4.64    0.53 
  -2  10   1    4.10    0.55 
   1  -9  -1   18.73    1.29 
   1  -9  -1   23.82    1.43 
  -1   9   1   25.15    1.43 
   0  -8  -1    3.82    0.39 
   0  -8  -1    3.51    0.43 
   0   8   1    3.70    0.24 
   0   8   1    3.12    0.44 
  -1  -7  -1    0.29    0.15 
  -1  -7  -1    0.30    0.12 
   1   7   1    0.37    0.09 
   1   7   1    0.39    0.16 
  -2  -6  -1    1.84    0.22 
  -2  -6  -1    1.87    0.28 
   2   6   1    1.73    0.17 
   2   6   1    1.85    0.29 
  -3  -5  -1    7.64    0.58 
  -3  -5  -1    7.56    0.49 
   3   5   1    8.33    0.57 
   3   5   1    8.75    0.48 
  -4  -4  -1    0.05    0.08 
  -4  -4  -1    0.01    0.04 
   4   4   1    0.06    0.09 
   4   4   1    0.06    0.06 
  -5  -3  -1    1.82    0.23 
  -5  -3  -1    1.80    0.12 
   5   3   1    1.61    0.21 
   5   3   1    1.76    0.19 
  -6  -2  -1    9.21    0.59 
   6   2   1    9.57    0.58 
   6   2   1    8.73    0.54 
  -7  -1  -1   18.54    1.11 
   7   1   1   20.16    0.99 
   7   1   1   20.24    1.04 
   7   1   1   19.41    1.09 
  -8   0  -1    0.01    0.06 
   8   0   1    0.02    0.04 
   8   0   1   -0.05    0.04 
   8   0   1    0.03    0.07 
  -9   1  -1    0.28    0.10 
   9  -1   1    0.14    0.07 
   9  -1   1    0.17    0.08 
   9  -1   1    0.29    0.12 
 -10   2  -1   19.75    1.10 
  10  -2   1   19.13    1.17 
  10  -2   1   19.68    1.13 
  10  -2   1   21.64    1.13 
 -11   3  -1    7.95    0.52 
  11  -3   1    7.33    0.53 
  11  -3   1    7.31    0.51 
  11  -3   1    7.76    0.59 
 -12   4  -1   13.50    0.79 
  12  -4   1   11.25    0.81 
  12  -4   1   13.71    0.81 
  12  -4   1   13.06    0.89 
 -13   5  -1   18.01    0.99 
  13  -5   1   14.40    1.03 
  13  -5   1   17.60    1.02 
 -14   6  -1    4.33    0.56 
 -14   6  -1    5.08    0.44 
  14  -6   1    4.30    0.42 
  14  -6   1    4.68    0.50 
 -15   7  -1    0.24    0.15 
 -15   7  -1    0.16    0.18 
  15  -7   1    0.14    0.12 
  15  -7   1    0.10    0.14 
 -16   8  -1    4.64    0.65 
  16  -8   1    5.36    0.61 
 -17   9  -1    0.79    0.31 
  17  -9   1    1.30    0.32 
 -18  10  -1    0.08    0.24 
  18 -10   1    0.21    0.20 
 -19  11  -1   -0.09    0.32 
  19 -11   1   -0.09    0.21 
   5 -15  -1    0.86    0.31 
   5 -15  -1    1.07    0.35 
  -5  15   1    1.17    0.43 
   4 -14  -1    3.32    0.54 
   4 -14  -1    3.06    0.50 
  -4  14   1    2.71    0.56 
   3 -13  -1    0.19    0.19 
   3 -13  -1    0.09    0.20 
  -3  13   1    0.10    0.21 
   2 -12  -1    1.25    0.33 
   2 -12  -1    1.34    0.31 
  -2  12   1    1.37    0.37 
   1 -11  -1    0.18    0.17 
   1 -11  -1    0.60    0.23 
  -1  11   1    0.06    0.15 
   0 -10  -1    4.77    0.48 
   0 -10  -1    4.03    0.53 
   0  10   1    3.79    0.54 
  -1  -9  -1    0.09    0.13 
  -1  -9  -1    0.13    0.12 
   1   9   1    0.03    0.13 
  -2  -8  -1    0.02    0.10 
  -2  -8  -1   -0.06    0.09 
   2   8   1    0.38    0.16 
   2   8   1    0.16    0.08 
  -3  -7  -1   13.40    0.77 
  -3  -7  -1   11.11    0.85 
   3   7   1   11.81    0.84 
   3   7   1   12.92    0.70 
  -4  -6  -1    1.77    0.29 
  -4  -6  -1    1.38    0.19 
   4   6   1    1.80    0.20 
   4   6   1    1.54    0.27 
  -5  -5  -1    9.15    0.69 
  -5  -5  -1   10.07    0.56 
   5   5   1    9.47    0.58 
   5   5   1    9.87    0.66 
  -6  -4  -1   36.11    1.86 
  -6  -4  -1   39.91    2.10 
   6   4   1   38.81    1.89 
   6   4   1   35.68    1.99 
  -7  -3  -1    5.03    0.42 
   7   3   1    5.95    0.43 
   7   3   1    5.98    0.40 
  -8  -2  -1    1.88    0.23 
   8   2   1    1.67    0.23 
   8   2   1    1.51    0.21 
  -9  -1  -1    0.41    0.12 
   9   1   1    0.08    0.09 
   9   1   1    0.22    0.05 
   9   1   1    0.27    0.11 
 -10   0  -1    0.07    0.07 
  10   0   1   -0.01    0.06 
  10   0   1   -0.04    0.07 
  10   0   1   -0.03    0.05 
 -11   1  -1   20.33    1.10 
  11  -1   1   18.01    1.10 
  11  -1   1   17.87    1.03 
  11  -1   1   17.55    1.01 
 -12   2  -1   28.96    1.62 
 -12   2  -1   29.06    1.54 
  12  -2   1   28.39    1.63 
  12  -2   1   28.06    1.55 
 -13   3  -1    3.29    0.35 
  13  -3   1    2.88    0.33 
  13  -3   1    3.20    0.32 
  13  -3   1    3.29    0.42 
 -14   4  -1    1.75    0.27 
  14  -4   1    1.92    0.29 
  14  -4   1    1.95    0.34 
  14  -4   1    1.43    0.23 
 -15   5  -1    0.04    0.11 
  15  -5   1   -0.07    0.09 
  15  -5   1    0.39    0.21 
  15  -5   1    0.23    0.14 
 -16   6  -1    0.01    0.10 
  16  -6   1   -0.03    0.19 
  16  -6   1    0.01    0.10 
  16  -6   1    0.05    0.12 
 -17   7  -1    0.12    0.14 
 -17   7  -1    0.06    0.18 
  17  -7   1    0.13    0.13 
 -18   8  -1    2.31    0.45 
  18  -8   1    1.85    0.37 
 -19   9  -1    3.64    0.62 
  19  -9   1    5.24    0.64 
 -20  10  -1    0.09    0.27 
  20 -10   1   -0.11    0.18 
 -21  11  -1    1.47    0.49 
  21 -11   1    0.82    0.35 
   3 -15  -1    1.07    0.33 
   3 -15  -1    0.58    0.34 
  -3  15   1    1.31    0.43 
   2 -14  -1    0.05    0.16 
   2 -14  -1   -0.26    0.19 
  -2  14   1    0.21    0.25 
   1 -13  -1    0.17    0.22 
   1 -13  -1    0.16    0.18 
  -1  13   1    0.29    0.23 
   0 -12  -1    0.45    0.22 
   0 -12  -1    0.48    0.21 
   0  12   1    0.27    0.21 
  -1 -11  -1    3.83    0.54 
  -1 -11  -1    4.05    0.47 
   1  11   1    4.58    0.60 
  -2 -10  -1   14.44    1.04 
  -2 -10  -1   14.61    0.93 
   2  10   1   13.14    1.01 
  -3  -9  -1    0.41    0.18 
  -3  -9  -1    0.53    0.16 
   3   9   1    0.64    0.21 
   3   9   1    0.40    0.12 
  -4  -8  -1    0.26    0.16 
  -4  -8  -1    0.14    0.11 
   4   8   1   -0.02    0.11 
   4   8   1    0.30    0.11 
  -5  -7  -1    3.86    0.30 
  -5  -7  -1    3.40    0.43 
   5   7   1    3.31    0.30 
   5   7   1    2.84    0.40 
  -6  -6  -1    4.16    0.30 
  -6  -6  -1    4.65    0.47 
   6   6   1    4.16    0.44 
   6   6   1    4.19    0.33 
  -7  -5  -1   17.97    1.24 
  -7  -5  -1   21.13    1.05 
   7   5   1   21.92    1.12 
   7   5   1   19.96    1.20 
  -8  -4  -1    6.60    0.52 
   8   4   1    6.40    0.50 
   8   4   1    6.77    0.46 
  -9  -3  -1    2.17    0.29 
   9   3   1    2.43    0.30 
   9   3   1    2.58    0.28 
 -10  -2  -1   19.51    1.16 
  10   2   1   18.43    1.12 
  10   2   1   19.44    1.07 
 -11  -1  -1   18.55    1.10 
  11   1   1   18.35    0.95 
  11   1   1   17.12    1.08 
  11   1   1   18.75    1.04 
 -12   0  -1    0.01    0.08 
  12   0   1   -0.04    0.08 
  12   0   1    0.00    0.06 
  12   0   1    0.00    0.08 
 -13   1  -1    8.69    0.63 
  13  -1   1    9.43    0.62 
  13  -1   1   10.14    0.59 
  13  -1   1    8.30    0.65 
 -14   2  -1    8.37    0.60 
  14  -2   1    7.58    0.57 
  14  -2   1    8.62    0.57 
  14  -2   1    8.62    0.66 
 -15   3  -1    1.41    0.24 
 -15   3  -1    1.09    0.23 
  15  -3   1    1.10    0.21 
  15  -3   1    1.60    0.30 
 -16   4  -1    0.84    0.21 
  16  -4   1    0.78    0.21 
  16  -4   1    1.44    0.32 
  16  -4   1    0.99    0.20 
 -17   5  -1    0.97    0.22 
  17  -5   1    0.85    0.19 
  17  -5   1    0.69    0.25 
  17  -5   1    0.41    0.18 
 -18   6  -1    0.22    0.16 
  18  -6   1    0.46    0.18 
  18  -6   1    0.23    0.21 
 -19   7  -1    0.35    0.26 
 -19   7  -1    0.20    0.18 
  19  -7   1    0.50    0.20 
 -20   8  -1    1.51    0.42 
  20  -8   1    1.03    0.28 
 -21   9  -1    4.07    0.69 
  21  -9   1    3.26    0.52 
 -22  10  -1    0.78    0.42 
  22 -10   1    0.25    0.25 
   1 -15  -1    0.08    0.21 
   1 -15  -1   -0.05    0.23 
  -1  15   1    0.25    0.28 
   0 -14  -1    0.75    0.30 
   0 -14  -1    1.29    0.32 
   0  14   1    0.90    0.33 
  -1 -13  -1    6.22    0.74 
  -1 -13  -1    6.10    0.63 
   1  13   1    5.65    0.74 
  -2 -12  -1    1.88    0.33 
  -2 -12  -1    2.49    0.46 
   2  12   1    1.85    0.40 
  -3 -11  -1    0.65    0.19 
  -3 -11  -1    0.80    0.27 
   3  11   1    0.73    0.26 
  -4 -10  -1    1.03    0.28 
  -4 -10  -1    1.04    0.22 
   4  10   1    1.28    0.30 
  -5  -9  -1    5.70    0.62 
  -5  -9  -1    5.96    0.45 
   5   9   1    5.63    0.61 
   5   9   1    5.35    0.41 
  -6  -8  -1    0.13    0.14 
  -6  -8  -1    0.12    0.09 
   6   8   1    0.19    0.15 
   6   8   1    0.06    0.10 
  -7  -7  -1    2.56    0.23 
  -7  -7  -1    2.33    0.38 
   7   7   1    1.70    0.32 
   7   7   1    2.51    0.28 
  -8  -6  -1    3.06    0.41 
  -8  -6  -1    3.36    0.23 
   8   6   1    2.89    0.39 
   8   6   1    3.15    0.33 
  -9  -5  -1    3.24    0.40 
   9   5   1    2.87    0.32 
   9   5   1    3.00    0.37 
 -10  -4  -1    0.72    0.19 
  10   4   1    0.66    0.18 
  10   4   1    0.86    0.18 
 -11  -3  -1    6.94    0.55 
  11   3   1    7.73    0.56 
  11   3   1    6.83    0.51 
 -12  -2  -1   27.49    1.57 
  12   2   1   26.03    1.52 
  12   2   1   26.50    1.45 
 -13  -1  -1    9.24    0.63 
  13   1   1    8.69    0.49 
  13   1   1    8.43    0.60 
  13   1   1    7.83    0.62 
 -14   0  -1    0.01    0.10 
  14   0   1    0.08    0.10 
  14   0   1    0.04    0.11 
  14   0   1    0.05    0.06 
 -15   1  -1   19.30    1.23 
  15  -1   1   21.15    1.27 
  15  -1   1   20.89    1.19 
  15  -1   1   20.68    1.14 
 -16   2  -1    3.26    0.38 
 -16   2  -1    2.07    0.31 
  16  -2   1    2.59    0.40 
  16  -2   1    2.07    0.28 
 -17   3  -1    4.00    0.44 
 -17   3  -1    3.09    0.38 
  17  -3   1    3.12    0.47 
  17  -3   1    3.78    0.40 
 -18   4  -1    7.96    0.61 
 -18   4  -1    7.75    0.61 
  18  -4   1    6.44    0.56 
  18  -4   1    7.24    0.74 
 -19   5  -1    1.20    0.28 
  19  -5   1    1.47    0.37 
  19  -5   1    2.10    0.33 
 -20   6  -1    1.40    0.30 
  20  -6   1    0.74    0.30 
  20  -6   1    1.81    0.33 
 -21   7  -1   -0.13    0.19 
  21  -7   1    0.21    0.17 
 -22   8  -1   -0.11    0.24 
  22  -8   1    0.00    0.16 
 -23   9  -1    2.40    0.57 
  23  -9   1    2.84    0.48 
  -1 -15  -1    0.97    0.37 
   1  15   1    0.64    0.35 
  -2 -14  -1   11.39    1.00 
   2  14   1   10.63    1.09 
  -3 -13  -1    2.38    0.48 
  -3 -13  -1    2.97    0.42 
   3  13   1    2.76    0.52 
  -4 -12  -1    7.31    0.79 
  -4 -12  -1    5.34    0.56 
   4  12   1    7.72    0.82 
  -5 -11  -1    0.74    0.20 
  -5 -11  -1    1.12    0.30 
   5  11   1    1.05    0.30 
  -6 -10  -1    1.20    0.22 
  -6 -10  -1    1.31    0.32 
   6  10   1    1.10    0.31 
  -7  -9  -1   10.61    0.87 
  -7  -9  -1   11.26    0.68 
   7   9   1   10.22    0.82 
   7   9   1    9.92    0.67 
  -8  -8  -1    3.40    0.47 
  -8  -8  -1    2.76    0.26 
   8   8   1    3.06    0.34 
   8   8   1    3.02    0.43 
  -9  -7  -1    0.79    0.13 
  -9  -7  -1    1.36    0.30 
   9   7   1    0.94    0.23 
   9   7   1    0.75    0.19 
 -10  -6  -1   18.61    1.21 
  10   6   1   17.97    0.92 
  10   6   1   18.02    1.05 
  10   6   1   17.08    1.13 
 -11  -5  -1   -0.10    0.10 
  11   5   1   -0.02    0.09 
  11   5   1   -0.06    0.10 
 -12  -4  -1   13.12    0.88 
  12   4   1   11.95    0.78 
  12   4   1   12.06    0.83 
 -13  -3  -1    2.98    0.38 
  13   3   1    3.83    0.40 
  13   3   1    2.99    0.38 
 -14  -2  -1    8.72    0.65 
  14   2   1    8.53    0.61 
  14   2   1    8.03    0.63 
 -15  -1  -1   20.78    1.29 
  15   1   1   22.12    1.31 
  15   1   1   20.80    1.10 
 -16   0  -1    0.09    0.11 
  16   0   1    0.03    0.12 
  16   0   1    0.07    0.10 
  16   0   1    0.01    0.08 
 -17   1  -1    0.46    0.17 
  17  -1   1    0.62    0.22 
  17  -1   1    0.64    0.18 
  17  -1   1    0.43    0.13 
 -18   2  -1    0.33    0.17 
 -18   2  -1    0.55    0.19 
  18  -2   1    0.31    0.22 
  18  -2   1    0.59    0.16 
 -19   3  -1    4.08    0.52 
 -19   3  -1    6.53    0.54 
  19  -3   1    6.69    0.68 
  19  -3   1    5.69    0.48 
 -20   4  -1    4.43    0.52 
  20  -4   1    3.85    0.58 
  20  -4   1    4.49    0.47 
 -21   5  -1    0.05    0.17 
  21  -5   1    0.05    0.14 
  21  -5   1    0.34    0.27 
 -22   6  -1    0.85    0.27 
  22  -6   1    1.25    0.30 
  22  -6   1    2.08    0.45 
 -23   7  -1    0.53    0.29 
  23  -7   1    0.72    0.25 
 -24   8  -1    3.77    0.67 
  24  -8   1    3.86    0.55 
  -3 -15  -1    5.13    0.75 
   3  15   1    4.97    0.79 
  -4 -14  -1    1.07    0.36 
   4  14   1    1.48    0.41 
  -5 -13  -1    3.49    0.57 
   5  13   1    3.28    0.58 
  -6 -12  -1    0.64    0.27 
   6  12   1    1.02    0.31 
  -7 -11  -1    9.56    0.86 
   7  11   1   10.04    0.85 
  -8 -10  -1    9.83    0.88 
   8  10   1   11.03    0.87 
  -9  -9  -1   29.48    1.85 
   9   9   1   29.36    1.57 
   9   9   1   27.24    1.75 
 -10  -8  -1   29.35    1.74 
  10   8   1   25.47    1.46 
  10   8   1   25.23    1.61 
 -11  -7  -1    1.60    0.33 
  11   7   1    1.61    0.31 
  11   7   1    1.58    0.27 
 -12  -6  -1   14.49    1.07 
  12   6   1   16.31    0.97 
  12   6   1   15.51    1.04 
  13   5   1   18.27    1.10 
  13   5   1   14.84    0.99 
 -14  -4  -1    1.71    0.31 
  14   4   1    1.29    0.28 
  14   4   1    1.92    0.29 
 -15  -3  -1    1.18    0.26 
  15   3   1    0.95    0.24 
  15   3   1    1.32    0.25 
 -16  -2  -1    2.44    0.36 
  16   2   1    2.99    0.41 
  16   2   1    1.44    0.27 
 -17  -1  -1    0.74    0.21 
  17   1   1    0.37    0.19 
  17   1   1    0.08    0.12 
  17   1   1    0.43    0.10 
 -18   0  -1   -0.16    0.11 
  18   0   1   -0.10    0.08 
  18   0   1    0.12    0.12 
  18   0   1    0.09    0.16 
 -19   1  -1    2.61    0.38 
  19  -1   1    3.07    0.41 
  19  -1   1    3.86    0.51 
  19  -1   1    2.45    0.29 
 -20   2  -1    5.79    0.57 
 -20   2  -1    5.89    0.60 
  20  -2   1    6.68    0.69 
  20  -2   1    5.34    0.46 
 -21   3  -1    5.49    0.60 
 -21   3  -1    4.96    0.54 
  21  -3   1    5.43    0.46 
  21  -3   1    5.41    0.67 
 -22   4  -1    0.37    0.21 
  22  -4   1    0.17    0.15 
  22  -4   1   -0.03    0.22 
 -23   5  -1    0.27    0.21 
  23  -5   1    0.07    0.15 
  23  -5   1   -0.01    0.23 
 -24   6  -1    4.50    0.59 
  24  -6   1    5.39    0.75 
  24  -6   1    3.97    0.53 
 -25   7  -1    0.47    0.33 
  25  -7   1    0.69    0.25 
  -5 -15  -1   -0.01    0.27 
   5  15   1   -0.01    0.32 
  -6 -14  -1    0.59    0.32 
   6  14   1    0.83    0.36 
  -7 -13  -1    1.54    0.41 
   7  13   1    2.35    0.47 
  -8 -12  -1    0.08    0.22 
   8  12   1   -0.15    0.17 
  -9 -11  -1    3.61    0.57 
   9  11   1    3.40    0.53 
 -10 -10  -1   11.65    0.93 
  10  10   1    8.44    0.67 
  10  10   1   11.52    0.89 
 -11  -9  -1    0.92    0.28 
  11   9   1    0.80    0.25 
  11   9   1    0.59    0.17 
 -12  -8  -1   26.98    1.77 
  12   8   1   27.24    1.68 
  12   8   1   27.28    1.53 
 -13  -7  -1    0.15    0.17 
  13   7   1    0.21    0.13 
  13   7   1    0.18    0.15 
 -14  -6  -1    3.42    0.50 
  14   6   1    4.45    0.48 
  14   6   1    5.50    0.56 
 -15  -5  -1    0.03    0.13 
  15   5   1    0.00    0.14 
  15   5   1    0.03    0.11 
 -16  -4  -1    0.79    0.25 
  16   4   1    1.15    0.27 
  16   4   1    0.80    0.21 
 -17  -3  -1    2.68    0.41 
  17   3   1    3.75    0.47 
  17   3   1    2.92    0.41 
 -18  -2  -1    0.52    0.21 
  18   2   1    0.18    0.17 
  18   2   1    0.54    0.18 
 -19  -1  -1    2.21    0.38 
  19   1   1    2.87    0.44 
  19   1   1    2.93    0.40 
 -20   0  -1    0.00    0.16 
  20   0   1    0.46    0.22 
  20   0   1   -0.09    0.12 
 -21   1  -1   19.49    1.27 
 -21   1  -1   19.40    1.29 
  21  -1   1   18.90    1.23 
  21  -1   1   21.32    1.36 
 -22   2  -1    9.52    0.80 
 -22   2  -1   10.73    0.81 
  22  -2   1   11.07    0.91 
 -23   3  -1    0.59    0.24 
  23  -3   1    0.67    0.30 
 -24   4  -1    0.72    0.27 
  24  -4   1    0.55    0.32 
 -25   5  -1    0.29    0.24 
  25  -5   1    0.25    0.30 
  26  -6   1    0.27    0.31 
  -7 -15  -1    6.79    0.94 
   7  15   1    7.26    0.96 
  -8 -14  -1    3.76    0.67 
   8  14   1    4.17    0.67 
  -9 -13  -1    0.15    0.21 
   9  13   1    0.18    0.22 
 -10 -12  -1    1.93    0.46 
  10  12   1    2.12    0.45 
 -11 -11  -1   13.22    1.14 
  11  11   1   15.07    1.13 
 -12 -10  -1    1.18    0.32 
  12  10   1    1.45    0.28 
  12  10   1    0.90    0.29 
 -13  -9  -1   24.72    1.62 
  13   9   1   22.58    1.36 
  13   9   1   22.14    1.50 
 -14  -8  -1    0.33    0.23 
  14   8   1    0.64    0.26 
  14   8   1    0.51    0.17 
 -15  -7  -1   -0.12    0.15 
  15   7   1    0.20    0.18 
  15   7   1    0.00    0.12 
 -16  -6  -1    0.06    0.17 
  16   6   1   -0.06    0.15 
  16   6   1   -0.01    0.12 
 -17  -5  -1    0.65    0.24 
  17   5   1    1.51    0.32 
  17   5   1    0.76    0.22 
 -18  -4  -1    7.27    0.71 
  18   4   1    7.60    0.68 
  18   4   1    6.77    0.69 
 -19  -3  -1    7.73    0.65 
  19   3   1    5.16    0.59 
  19   3   1    6.59    0.68 
 -20  -2  -1    7.41    0.71 
  20   2   1    7.59    0.74 
  20   2   1    6.41    0.65 
 -21  -1  -1   18.68    1.31 
  21   1   1   19.92    1.34 
  21   1   1   20.84    1.28 
 -22   0  -1    0.04    0.17 
  22   0   1    0.02    0.18 
  22   0   1    0.06    0.16 
 -23   1  -1    0.17    0.19 
 -23   1  -1   -0.04    0.15 
  23  -1   1    0.06    0.22 
 -24   2  -1   12.16    1.01 
  24  -2   1   16.80    1.18 
 -25   3  -1    0.94    0.30 
  25  -3   1    0.51    0.31 
 -26   4  -1    0.68    0.28 
  26  -4   1    0.46    0.33 
 -27   5  -1    0.16    0.22 
  27  -5   1    0.15    0.33 
 -10 -14  -1    0.47    0.37 
  10  14   1    0.32    0.26 
 -11 -13  -1    0.39    0.30 
  11  13   1    0.49    0.28 
 -12 -12  -1    1.50    0.41 
  12  12   1    1.36    0.39 
 -13 -11  -1   11.39    1.02 
  13  11   1   11.39    1.05 
 -14 -10  -1    1.08    0.36 
  14  10   1    0.93    0.24 
  14  10   1    1.69    0.39 
 -15  -9  -1   11.80    0.98 
  15   9   1    9.81    0.92 
  15   9   1    9.44    0.74 
 -16  -8  -1    3.76    0.59 
  16   8   1    3.48    0.46 
  16   8   1    4.56    0.59 
 -17  -7  -1    0.08    0.20 
  17   7   1    0.20    0.19 
  17   7   1    0.22    0.15 
 -18  -6  -1   -0.07    0.17 
  18   6   1    0.23    0.19 
  18   6   1    0.63    0.22 
 -19  -5  -1    1.79    0.38 
  19   5   1    1.55    0.36 
  19   5   1    1.16    0.29 
 -20  -4  -1    4.40    0.57 
  20   4   1    4.83    0.61 
  20   4   1    3.74    0.50 
 -21  -3  -1    4.90    0.60 
  21   3   1    5.64    0.67 
  21   3   1    4.43    0.55 
 -22  -2  -1   10.58    0.86 
  22   2   1   11.29    0.90 
  22   2   1    9.55    0.80 
 -23  -1  -1    0.32    0.22 
  23   1   1    0.13    0.22 
  23   1   1    0.13    0.16 
 -24   0  -1    0.25    0.22 
 -24   0  -1    0.04    0.17 
  24   0   1   -0.07    0.12 
  24   0   1    0.01    0.24 
 -25   1  -1    0.12    0.19 
  25  -1   1    0.13    0.25 
 -26   2  -1    7.36    0.82 
  26  -2   1    8.37    0.91 
 -27   3  -1    0.10    0.22 
  27  -3   1   -0.16    0.27 
 -28   4  -1    0.12    0.23 
  28  -4   1   -0.02    0.32 
 -12 -14  -1    0.72    0.39 
  12  14   1    0.74    0.39 
 -13 -13  -1    4.82    0.78 
  13  13   1    5.09    0.75 
 -14 -12  -1    6.47    0.88 
  14  12   1    7.35    0.88 
 -15 -11  -1    7.57    0.92 
  15  11   1    6.91    0.83 
 -16 -10  -1    2.26    0.49 
  16  10   1    1.92    0.42 
  16  10   1    1.83    0.35 
 -17  -9  -1    0.76    0.31 
  17   9   1    0.81    0.28 
  17   9   1    0.52    0.21 
 -18  -8  -1    1.85    0.43 
  18   8   1    2.39    0.40 
  18   8   1    2.43    0.45 
 -19  -7  -1    0.83    0.30 
  19   7   1    0.93    0.30 
  19   7   1    0.44    0.22 
 -20  -6  -1    1.26    0.34 
  20   6   1    1.14    0.33 
  20   6   1    1.20    0.29 
 -21  -5  -1   -0.18    0.18 
  21   5   1    0.01    0.12 
  21   5   1    0.32    0.24 
 -22  -4  -1   -0.05    0.18 
  22   4   1    0.16    0.16 
  22   4   1    0.56    0.25 
 -23  -3  -1    0.55    0.26 
  23   3   1    0.56    0.23 
  23   3   1    0.44    0.28 
 -24  -2  -1   12.19    0.98 
  24   2   1   12.42    1.02 
  24   2   1   11.89    0.93 
 -25  -1  -1   -0.05    0.21 
  25   1   1    0.29    0.20 
  25   1   1    0.39    0.25 
 -26   0  -1    0.13    0.19 
  26   0   1    0.33    0.26 
 -27   1  -1    1.28    0.35 
  27  -1   1    1.71    0.45 
 -28   2  -1    0.33    0.23 
  28  -2   1    0.69    0.33 
 -29   3  -1    0.08    0.25 
  29  -3   1    0.59    0.40 
 -15 -13  -1    1.45    0.48 
  15  13   1    1.01    0.39 
 -16 -12  -1    4.67    0.77 
  16  12   1    6.96    0.86 
 -17 -11  -1    0.11    0.28 
  17  11   1   -0.10    0.23 
 -18 -10  -1    0.00    0.27 
  18  10   1    0.27    0.24 
  18  10   1   -0.13    0.14 
 -19  -9  -1    4.72    0.72 
  19   9   1    5.42    0.70 
  19   9   1    4.62    0.59 
 -20  -8  -1    0.96    0.37 
  20   8   1    1.65    0.42 
  20   8   1    1.87    0.36 
 -21  -7  -1    0.08    0.23 
  21   7   1    0.19    0.23 
  21   7   1    0.25    0.18 
 -22  -6  -1    1.39    0.38 
  22   6   1    1.81    0.39 
  22   6   1    1.21    0.30 
 -23  -5  -1    0.16    0.22 
  23   5   1    0.30    0.26 
  23   5   1    0.09    0.15 
 -24  -4  -1    0.52    0.28 
  24   4   1    1.21    0.36 
  24   4   1    0.57    0.24 
 -25  -3  -1    0.60    0.28 
  25   3   1    0.56    0.30 
  25   3   1    0.62    0.24 
 -26  -2  -1    6.74    0.77 
  26   2   1    7.90    0.87 
  26   2   1    7.08    0.79 
 -27  -1  -1    1.26    0.36 
  27   1   1    1.00    0.37 
 -28   0  -1    0.11    0.25 
  28   0   1    0.47    0.33 
 -29   1  -1    5.21    0.72 
  29  -1   1    4.69    0.75 
 -18 -12  -1   -0.33    0.30 
  18  12   1    0.30    0.32 
 -19 -11  -1    0.33    0.36 
  19  11   1    0.59    0.31 
 -20 -10  -1    0.10    0.31 
  20  10   1    0.08    0.18 
  20  10   1   -0.17    0.25 
 -21  -9  -1    3.63    0.65 
  21   9   1    3.76    0.54 
  21   9   1    3.97    0.62 
 -22  -8  -1    0.03    0.25 
  22   8   1    0.47    0.23 
  22   8   1    0.15    0.24 
 -23  -7  -1    0.27    0.30 
  23   7   1    0.35    0.28 
  23   7   1    0.51    0.24 
 -24  -6  -1    5.42    0.74 
  24   6   1    3.87    0.57 
  24   6   1    4.80    0.70 
 -25  -5  -1    0.13    0.26 
  25   5   1    0.38    0.32 
  25   5   1    0.10    0.18 
 -26  -4  -1    0.80    0.34 
  26   4   1    0.48    0.33 
  26   4   1    0.27    0.23 
 -27  -3  -1    0.05    0.26 
  27   3   1   -0.08    0.17 
  27   3   1    0.01    0.27 
 -28  -2  -1    0.03    0.23 
 -28  -2  -1    0.24    0.28 
  28   2   1    0.60    0.33 
 -29  -1  -1    3.83    0.64 
  29   1   1    4.55    0.73 
 -21 -11  -1    0.75    0.43 
  21  11   1    1.53    0.48 
 -22 -10  -1    0.84    0.42 
  22  10   1    0.11    0.29 
  22  10   1    0.21    0.21 
 -23  -9  -1    2.68    0.60 
  23   9   1    2.91    0.54 
  23   9   1    1.93    0.41 
 -24  -8  -1    5.38    0.80 
  24   8   1    4.32    0.71 
  24   8   1    5.32    0.68 
 -25  -7  -1   -0.18    0.29 
  25   7   1    0.70    0.33 
  25   7   1    0.37    0.26 
 -26  -6  -1    0.27    0.29 
  26   6   1   -0.13    0.18 
  26   6   1    0.50    0.34 
 -27  -5  -1    0.10    0.29 
  27   5   1    0.24    0.32 
  27   5   1    0.15    0.19 
 -28  -4  -1    0.11    0.27 
  28   4   1   -0.14    0.28 
  28   4   1    0.06    0.18 
 -29  -3  -1    0.72    0.37 
 -29  -3  -1    0.33    0.30 
  29   3   1    0.44    0.39 
  30   4  -2    9.95    1.02 
 -30  -4   2   10.19    1.09 
  29   5  -2   12.15    1.13 
 -29  -5   2   12.63    1.24 
  28   6  -2   32.20    1.95 
 -28  -6   2   27.46    2.06 
  27   7  -2   21.99    1.52 
 -27  -7   2   22.52    1.69 
  26   8  -2    4.45    0.63 
  26   8  -2    4.66    0.69 
 -26  -8   2    3.47    0.69 
  25   9  -2    2.60    0.53 
  25   9  -2    2.57    0.47 
 -25  -9   2    2.86    0.62 
  24  10  -2    2.10    0.43 
  24  10  -2    3.13    0.57 
 -24 -10   2    1.45    0.53 
  31   1  -2    8.48    0.94 
 -31  -1   2    9.62    1.02 
  30   2  -2   17.23    1.25 
 -30  -2   2   15.02    1.29 
  29   3  -2    2.72    0.51 
 -29  -3   2    2.89    0.57 
  28   4  -2   11.01    1.06 
  28   4  -2   12.33    1.03 
 -28  -4   2   11.24    1.12 
  27   5  -2   11.51    1.04 
  27   5  -2   10.35    0.99 
 -27  -5   2   10.77    1.09 
  26   6  -2    1.30    0.41 
  26   6  -2    0.97    0.30 
 -26  -6   2    1.68    0.46 
  25   7  -2    0.27    0.21 
  25   7  -2    0.06    0.25 
 -25  -7   2    0.80    0.36 
  24   8  -2    0.69    0.26 
  24   8  -2    1.14    0.36 
 -24  -8   2    1.66    0.48 
  23   9  -2    2.75    0.52 
  23   9  -2    2.71    0.46 
 -23  -9   2    2.55    0.57 
  22  10  -2    0.82    0.32 
  22  10  -2    0.39    0.23 
 -22 -10   2    0.44    0.37 
  21  11  -2    7.09    0.76 
  21  11  -2    7.48    0.87 
 -21 -11   2    5.83    0.86 
  20  12  -2    9.30    1.01 
 -20 -12   2    9.63    1.14 
  31  -1  -2    9.99    0.99 
  30   0  -2   21.99    1.49 
 -30   0   2   21.67    1.59 
  29   1  -2   20.79    1.40 
 -29  -1   2   19.74    1.49 
  28   2  -2   33.98    1.96 
  28   2  -2   27.63    1.80 
 -28  -2   2   26.34    1.92 
  27   3  -2    0.39    0.28 
  27   3  -2    0.57    0.24 
 -27  -3   2    0.34    0.29 
  26   4  -2    8.43    0.85 
  26   4  -2    7.70    0.81 
 -26  -4   2    7.39    0.88 
  25   5  -2   17.18    1.22 
  25   5  -2   15.92    1.17 
 -25  -5   2   15.60    1.26 
  24   6  -2   13.92    1.01 
  24   6  -2   12.92    1.03 
 -24  -6   2   12.13    1.10 
  23   7  -2   23.69    1.50 
  23   7  -2   22.78    1.53 
 -23  -7   2   22.07    1.64 
  22   8  -2   -0.09    0.14 
  22   8  -2    0.19    0.24 
 -22  -8   2    0.19    0.27 
  21   9  -2    9.18    0.88 
  21   9  -2    8.48    0.84 
 -21  -9   2    7.66    0.95 
  20  10  -2   11.25    1.02 
  20  10  -2   10.14    0.92 
 -20 -10   2   10.32    1.11 
  19  11  -2   24.12    1.52 
  19  11  -2   23.86    1.62 
 -19 -11   2   22.66    1.73 
  18  12  -2   11.04    1.06 
 -18 -12   2    8.49    1.06 
  17  13  -2    5.42    0.78 
 -17 -13   2    6.13    0.90 
  30  -2  -2   15.40    1.17 
 -30   2   2   16.32    1.23 
  29  -1  -2   19.94    1.40 
  29  -1  -2   22.70    1.54 
 -29   1   2   20.44    1.51 
  28   0  -2   26.47    1.69 
  28   0  -2   29.61    1.83 
 -28   0   2   25.73    1.82 
  27   1  -2   23.19    1.52 
  27   1  -2   20.84    1.42 
 -27  -1   2   20.65    1.51 
  26   2  -2   15.65    1.09 
  26   2  -2   14.12    1.09 
 -26  -2   2   13.37    1.12 
  25   3  -2    4.49    0.60 
  25   3  -2    5.21    0.65 
 -25  -3   2    4.32    0.64 
  24   4  -2   15.38    1.12 
  24   4  -2   16.48    1.17 
 -24  -4   2   15.76    1.23 
  23   5  -2    1.31    0.30 
  23   5  -2    1.86    0.41 
 -23  -5   2    1.21    0.36 
  22   6  -2    0.53    0.24 
  22   6  -2    0.74    0.28 
 -22  -6   2    0.93    0.32 
  21   7  -2    7.02    0.74 
  21   7  -2    6.92    0.72 
 -21  -7   2    5.59    0.75 
  20   8  -2   12.39    0.94 
  20   8  -2   13.91    1.02 
 -20  -8   2   12.05    1.07 
  19   9  -2   12.24    0.95 
  19   9  -2   10.38    0.85 
 -19  -9   2   11.44    1.09 
  18  10  -2   25.04    1.64 
  18  10  -2   24.02    1.51 
 -18 -10   2   24.26    1.74 
  17  11  -2   37.45    2.20 
  17  11  -2   37.22    2.38 
 -17 -11   2   43.97    2.60 
  16  12  -2    9.49    1.00 
 -16 -12   2   10.84    1.12 
  15  13  -2    9.59    1.03 
 -15 -13   2   10.21    1.12 
  14  14  -2   11.64    1.19 
 -14 -14   2   13.19    1.31 
 -30   4   2   11.79    1.07 
  29  -3  -2    2.26    0.52 
 -29   3   2    2.12    0.44 
  28  -2  -2   29.31    1.74 
  28  -2  -2   27.41    1.83 
 -28   2   2   26.21    1.83 
  27  -1  -2   20.57    1.52 
  27  -1  -2   24.08    1.48 
 -27   1   2   23.16    1.59 
  26   0  -2   21.83    1.42 
  26   0  -2   23.35    1.51 
 -26   0   2   21.01    1.51 
  25   1  -2   12.76    0.96 
  25   1  -2   12.67    1.00 
 -25  -1   2   13.42    1.06 
  24   2  -2    5.41    0.63 
  24   2  -2    5.83    0.64 
 -24  -2   2    5.20    0.67 
  23   3  -2    7.15    0.71 
  23   3  -2    8.75    0.77 
 -23  -3   2    6.11    0.74 
  22   4  -2    1.12    0.27 
  22   4  -2    1.79    0.36 
 -22  -4   2    1.47    0.37 
  21   5  -2    3.14    0.47 
  21   5  -2    3.48    0.50 
 -21  -5   2    3.52    0.55 
  20   6  -2    4.92    0.57 
  20   6  -2    4.06    0.52 
 -20  -6   2    3.47    0.56 
  19   7  -2    8.40    0.77 
  19   7  -2    7.98    0.74 
 -19  -7   2    7.84    0.84 
  18   8  -2   17.92    1.19 
  18   8  -2   14.90    1.08 
 -18  -8   2   16.96    1.26 
  17   9  -2   14.63    1.03 
  17   9  -2   15.08    1.11 
 -17  -9   2   15.78    1.21 
  16  10  -2   33.03    2.08 
  16  10  -2   32.39    1.94 
 -16 -10   2   38.14    2.27 
  15  11  -2   51.49    2.64 
  15  11  -2   47.98    2.82 
 -15 -11   2   44.95    2.96 
  14  12  -2   21.78    1.61 
 -14 -12   2   26.39    1.77 
  13  13  -2    7.03    0.85 
 -13 -13   2    6.42    0.86 
  12  14  -2    2.67    0.56 
 -12 -14   2    2.30    0.55 
  29  -5  -2   14.09    1.26 
  28  -4  -2   13.49    1.10 
 -28   4   2   11.46    0.97 
  27  -3  -2    1.28    0.39 
  27  -3  -2    0.66    0.25 
 -27   3   2    0.41    0.29 
  26  -2  -2   16.27    1.16 
  26  -2  -2   14.32    1.04 
 -26   2   2   13.45    1.10 
  25  -1  -2   15.84    1.11 
  25  -1  -2   13.45    0.99 
 -25   1   2   12.92    1.07 
  24   0  -2    0.32    0.19 
  24   0  -2   -0.18    0.20 
 -24   0   2    0.27    0.22 
  23   1  -2    4.06    0.53 
  23   1  -2    3.63    0.48 
 -23  -1   2    3.93    0.55 
  22   2  -2    2.49    0.42 
  22   2  -2    3.43    0.47 
 -22  -2   2    2.81    0.46 
  21   3  -2    1.54    0.32 
  21   3  -2    1.58    0.34 
 -21  -3   2    1.16    0.32 
  20   4  -2   15.27    1.00 
  20   4  -2   12.60    0.97 
 -20  -4   2   15.42    1.10 
  19   5  -2    4.78    0.54 
  19   5  -2    4.11    0.52 
 -19  -5   2    5.06    0.62 
  18   6  -2    6.26    0.60 
  18   6  -2    5.01    0.56 
 -18  -6   2    4.21    0.59 
  17   7  -2    6.08    0.62 
  17   7  -2    5.03    0.56 
 -17  -7   2    4.89    0.64 
  16   8  -2   65.11    3.38 
  16   8  -2   60.80    3.21 
 -16  -8   2   58.30    3.52 
  15   9  -2   36.15    2.04 
  15   9  -2   38.05    2.18 
 -15  -9   2   35.93    2.29 
  14  10  -2   17.43    1.10 
  14  10  -2   16.58    1.20 
 -14 -10   2   16.78    1.28 
  13  11  -2    7.53    0.68 
  13  11  -2    7.66    0.82 
 -13 -11   2    8.36    0.89 
  12  12  -2    3.88    0.58 
 -12 -12   2    3.47    0.60 
  11  13  -2    2.34    0.49 
 -11 -13   2    3.06    0.57 
  10  14  -2    1.81    0.45 
 -10 -14   2    1.79    0.48 
   9  15  -2    6.90    0.91 
  -9 -15   2    6.61    0.90 
 -28   6   2   29.64    1.99 
  27  -5  -2   11.93    1.10 
 -27   5   2   11.25    0.92 
  26  -4  -2    9.90    0.93 
 -26   4   2    7.92    0.78 
 -26   4   2    7.47    0.82 
  25  -3  -2    4.19    0.53 
  25  -3  -2    4.03    0.59 
 -25   3   2    3.08    0.51 
  24  -2  -2    5.40    0.60 
  24  -2  -2    5.93    0.68 
 -24   2   2    5.86    0.67 
  23  -1  -2    3.03    0.45 
  23  -1  -2    4.45    0.56 
  22   0  -2    0.95    0.24 
  22   0  -2    1.06    0.28 
 -22   0   2    0.44    0.22 
  21   1  -2   10.62    0.75 
  21   1  -2    9.19    0.75 
 -21  -1   2    8.79    0.78 
  20   2  -2   41.98    2.27 
  20   2  -2   39.31    2.30 
 -20  -2   2   42.77    2.46 
  19   3  -2   88.73    4.50 
  19   3  -2   84.49    4.63 
 -19  -3   2   94.82    4.90 
  18   4  -2   32.41    2.06 
  18   4  -2   39.54    2.06 
 -18  -4   2   40.07    2.25 
  17   5  -2   40.73    2.18 
  17   5  -2   36.93    2.20 
 -17  -5   2   42.18    2.39 
  16   6  -2   14.97    0.97 
  16   6  -2   12.96    0.90 
 -16  -6   2   13.04    1.01 
  15   7  -2    4.86    0.52 
  15   7  -2    3.58    0.44 
 -15  -7   2    3.35    0.50 
  14   8  -2    9.07    0.75 
  14   8  -2   10.49    0.73 
 -14  -8   2    9.28    0.81 
  13   9  -2    1.07    0.28 
  13   9  -2    0.41    0.17 
 -13  -9   2    0.64    0.26 
  12  10  -2   33.21    1.93 
  12  10  -2   27.50    1.69 
 -12 -10   2   33.08    2.02 
  11  11  -2    0.86    0.30 
 -11 -11   2    0.93    0.30 
  10  12  -2    3.40    0.55 
 -10 -12   2    3.58    0.57 
   9  13  -2    4.23    0.64 
  -9 -13   2    4.33    0.66 
   8  14  -2    8.86    0.98 
  -8 -14   2    8.31    0.95 
   7  15  -2    5.86    0.84 
  -7 -15   2    5.66    0.80 
  27  -7  -2   22.91    1.51 
 -27   7   2   22.27    1.63 
  26  -6  -2    2.49    0.42 
 -26   6   2    1.17    0.38 
  25  -5  -2   16.96    1.29 
  25  -5  -2   17.62    1.17 
 -25   5   2   17.22    1.18 
  24  -4  -2   17.18    1.10 
  24  -4  -2   17.32    1.11 
  24  -4  -2   16.41    1.22 
 -24   4   2   15.08    1.18 
  23  -3  -2    8.27    0.79 
  23  -3  -2    7.64    0.60 
  23  -3  -2    7.48    0.67 
 -23   3   2    6.75    0.72 
  22  -2  -2    2.79    0.40 
  22  -2  -2    3.02    0.46 
 -22   2   2    2.83    0.45 
 -22   2   2    2.69    0.36 
  21  -1  -2    9.41    0.71 
  21  -1  -2    9.20    0.75 
 -21   1   2    9.07    0.65 
 -21   1   2   10.33    0.81 
  20   0  -2   21.98    1.40 
  20   0  -2   23.82    1.37 
 -20   0   2   21.75    1.46 
 -20   0   2   23.57    1.29 
  19   1  -2   35.83    2.06 
  19   1  -2   35.75    2.00 
 -19  -1   2   38.43    2.19 
 -19  -1   2   36.39    1.91 
  18   2  -2   98.89    5.31 
  18   2  -2  110.90    5.18 
 -18  -2   2  102.35    5.58 
  17   3  -2   92.06    4.43 
  17   3  -2   87.55    4.54 
 -17  -3   2   84.76    4.77 
  16   4  -2   64.47    3.30 
  16   4  -2   60.11    3.38 
 -16  -4   2   69.58    3.61 
  15   5  -2   97.71    4.99 
  15   5  -2   96.78    4.84 
 -15  -5   2   97.38    5.26 
  14   6  -2   49.81    2.52 
  14   6  -2   47.02    2.60 
 -14  -6   2   46.59    2.76 
  13   7  -2    5.35    0.53 
  13   7  -2    6.20    0.59 
 -13  -7   2    7.04    0.61 
  12   8  -2    1.18    0.24 
  12   8  -2    1.34    0.28 
 -12  -8   2    1.09    0.30 
  11   9  -2    0.80    0.20 
  11   9  -2    0.92    0.26 
 -11  -9   2    1.52    0.32 
  10  10  -2    0.18    0.14 
  10  10  -2    0.04    0.17 
 -10 -10   2    0.11    0.17 
   9  11  -2    0.01    0.18 
  -9 -11   2    0.02    0.17 
   8  12  -2   28.25    1.84 
  -8 -12   2   28.46    1.89 
   7  13  -2    0.00    0.22 
  -7 -13   2    0.58    0.29 
   6  14  -2   16.47    1.31 
  -6 -14   2   17.10    1.32 
   5  15  -2   11.91    1.17 
  -5 -15   2   10.17    1.07 
  26  -8  -2    4.29    0.59 
 -26   8   2    2.77    0.57 
  25  -7  -2    0.38    0.21 
 -25   7   2    0.05    0.27 
  24  -6  -2   12.41    0.94 
 -24   6   2   12.99    1.05 
  23  -5  -2    1.16    0.28 
  23  -5  -2    2.13    0.43 
  23  -5  -2    1.39    0.31 
 -23   5   2    1.70    0.33 
  22  -4  -2    0.88    0.24 
  22  -4  -2    1.25    0.26 
  22  -4  -2    0.76    0.29 
  22  -4  -2    1.26    0.29 
  21  -3  -2    0.89    0.28 
  21  -3  -2    1.19    0.24 
  21  -3  -2    1.33    0.27 
 -21   3   2    1.31    0.30 
  20  -2  -2   45.69    2.44 
  20  -2  -2   43.56    2.32 
  20  -2  -2   40.29    2.29 
 -20   2   2   43.97    2.52 
  19  -1  -2   37.88    1.99 
  19  -1  -2   33.87    2.04 
 -19   1   2   36.80    2.16 
 -19   1   2   37.05    1.97 
  18   0  -2   91.84    4.38 
  18   0  -2   80.91    4.49 
 -18   0   2   87.80    4.74 
 -18   0   2   88.76    4.40 
  17   1  -2   61.68    3.09 
  17   1  -2   61.46    3.18 
 -17  -1   2   58.48    3.34 
 -17  -1   2   59.60    3.05 
  16   2  -2  140.30    6.61 
  16   2  -2  135.42    6.82 
 -16  -2   2  138.94    7.16 
 -16  -2   2  128.59    6.66 
  15   3  -2   28.68    1.57 
  15   3  -2   23.36    1.50 
 -15  -3   2   30.07    1.69 
 -15  -3   2   28.01    1.41 
  14   4  -2   55.00    2.78 
  14   4  -2   51.26    2.85 
 -14  -4   2   56.28    3.04 
 -14  -4   2   54.01    2.68 
  13   5  -2   39.11    2.20 
  13   5  -2   39.73    2.13 
 -13  -5   2   41.00    2.03 
 -13  -5   2   41.23    2.34 
  12   6  -2   28.16    1.71 
  12   6  -2   31.17    1.67 
 -12  -6   2   29.55    1.57 
 -12  -6   2   33.63    1.86 
  11   7  -2    2.15    0.33 
  11   7  -2    2.41    0.37 
 -11  -7   2    2.86    0.27 
 -11  -7   2    3.45    0.45 
  10   8  -2    0.21    0.14 
  10   8  -2    0.27    0.15 
 -10  -8   2    0.22    0.12 
 -10  -8   2    0.35    0.18 
   9   9  -2    3.86    0.41 
   9   9  -2    3.57    0.48 
  -9  -9   2    3.46    0.36 
  -9  -9   2    3.44    0.50 
   8  10  -2    4.22    0.55 
   8  10  -2    4.03    0.42 
  -8 -10   2    4.28    0.57 
  -8 -10   2    3.40    0.40 
   7  11  -2   26.77    1.73 
  -7 -11   2   28.61    1.81 
  -7 -11   2   26.72    1.58 
   6  12  -2   16.66    1.18 
  -6 -12   2   13.87    1.00 
  -6 -12   2   14.76    1.15 
   5  13  -2   19.40    1.37 
  -5 -13   2   17.69    1.21 
  -5 -13   2   17.68    1.34 
   4  14  -2   34.11    2.15 
  -4 -14   2   31.25    2.10 
   3  15  -2   15.80    1.38 
  -3 -15   2   20.55    1.44 
  25  -9  -2    2.97    0.51 
 -25   9   2    3.14    0.61 
  24  -8  -2    1.22    0.32 
 -24   8   2    0.76    0.35 
  23  -7  -2   20.09    1.36 
 -23   7   2   21.32    1.47 
  22  -6  -2    0.89    0.27 
  22  -6  -2    0.93    0.26 
 -22   6   2    0.54    0.21 
 -22   6   2    0.50    0.27 
  21  -5  -2    3.91    0.49 
  21  -5  -2    3.21    0.51 
  21  -5  -2    3.53    0.45 
 -21   5   2    2.79    0.40 
  20  -4  -2   15.58    1.09 
  20  -4  -2   16.92    1.14 
  20  -4  -2   16.42    1.01 
  20  -4  -2   16.10    1.04 
  19  -3  -2   88.94    4.89 
  19  -3  -2  101.82    5.18 
  19  -3  -2   98.64    4.78 
  18  -2  -2  102.41    5.67 
  18  -2  -2  110.57    5.25 
  18  -2  -2  110.79    5.37 
  18  -2  -2  101.96    5.45 
  17  -1  -2   59.32    3.10 
  17  -1  -2   51.75    2.95 
 -17   1   2   60.44    3.26 
 -17   1   2   62.33    3.03 
  16   0  -2   59.13    2.92 
  16   0  -2   52.94    2.99 
 -16   0   2   58.54    2.92 
 -16   0   2   57.94    3.18 
  15   1  -2   29.47    1.65 
  15   1  -2   27.45    1.60 
 -15  -1   2   32.20    1.78 
 -15  -1   2   29.95    1.56 
  14   2  -2   13.35    0.85 
  14   2  -2   14.28    0.86 
 -14  -2   2   13.70    0.76 
 -14  -2   2   13.52    0.93 
  13   3  -2   55.09    3.15 
  13   3  -2   64.07    3.10 
 -13  -3   2   63.15    3.37 
 -13  -3   2   62.96    3.04 
  12   4  -2   31.46    1.73 
  12   4  -2   31.26    1.69 
 -12  -4   2   31.42    1.85 
 -12  -4   2   31.81    1.59 
  11   5  -2    7.40    0.56 
  11   5  -2    6.95    0.56 
 -11  -5   2    8.48    0.47 
 -11  -5   2    7.80    0.62 
  10   6  -2    3.00    0.38 
  10   6  -2    3.52    0.37 
 -10  -6   2    3.19    0.42 
 -10  -6   2    3.83    0.29 
   9   7  -2   10.95    0.78 
   9   7  -2   10.48    0.70 
  -9  -7   2   10.65    0.67 
  -9  -7   2   12.31    0.84 
   8   8  -2   11.19    0.90 
   8   8  -2   13.99    0.84 
  -8  -8   2   15.29    0.86 
  -8  -8   2   13.62    0.98 
   7   9  -2   30.45    1.81 
   7   9  -2   28.91    1.62 
  -7  -9   2   29.95    1.69 
  -7  -9   2   33.10    1.90 
   6  10  -2   28.86    1.82 
   6  10  -2   30.98    1.63 
  -6 -10   2   31.51    1.90 
  -6 -10   2   29.49    1.72 
   5  11  -2    5.42    0.66 
  -5 -11   2    5.50    0.64 
  -5 -11   2    5.02    0.52 
   4  12  -2   22.23    1.50 
  -4 -12   2   22.26    1.37 
  -4 -12   2   20.23    1.47 
   3  13  -2   27.54    1.84 
  -3 -13   2   27.61    1.84 
  -3 -13   2   28.76    1.73 
   2  14  -2   14.92    1.23 
  -2 -14   2   16.53    1.24 
  -2 -14   2   15.36    1.13 
   1  15  -2    8.91    1.05 
  -1 -15   2    9.45    0.91 
  -1 -15   2   10.46    0.99 
  24 -10  -2    1.69    0.41 
 -24  10   2    2.71    0.60 
  23  -9  -2    2.78    0.48 
 -23   9   2    2.48    0.52 
  22  -8  -2    0.00    0.16 
 -22   8   2    0.10    0.22 
  21  -7  -2    5.77    0.63 
  21  -7  -2    5.94    0.62 
 -21   7   2    5.53    0.70 
  20  -6  -2    3.85    0.49 
  20  -6  -2    4.92    0.53 
 -20   6   2    4.09    0.56 
 -20   6   2    3.91    0.44 
  19  -5  -2    5.73    0.56 
  19  -5  -2    4.82    0.51 
  19  -5  -2    5.22    0.60 
 -19   5   2    4.33    0.46 
 -19   5   2    4.41    0.56 
  18  -4  -2   37.31    1.98 
  18  -4  -2   31.42    2.12 
  18  -4  -2   41.43    2.16 
  18  -4  -2   40.27    2.07 
  17  -3  -2   99.26    4.65 
  17  -3  -2   91.57    4.85 
  17  -3  -2   93.48    5.03 
  17  -3  -2   91.89    4.78 
  16  -2  -2  135.08    6.63 
  16  -2  -2  130.02    6.98 
  16  -2  -2  133.86    6.71 
  16  -2  -2  132.92    6.45 
  15  -1  -2   30.68    1.76 
  15  -1  -2   30.16    1.61 
  15  -1  -2   31.51    1.69 
  15  -1  -2   28.14    1.61 
  14   0  -2   75.88    3.86 
  14   0  -2   80.28    4.00 
 -14   0   2   76.76    4.21 
 -14   0   2   79.85    3.92 
  13   1  -2    0.27    0.12 
  13   1  -2    0.44    0.13 
 -13  -1   2    0.23    0.13 
 -13  -1   2    0.24    0.08 
  12   2  -2   20.44    1.21 
  12   2  -2   21.35    1.21 
 -12  -2   2   22.81    1.14 
 -12  -2   2   22.37    1.33 
  11   3  -2    0.01    0.08 
  11   3  -2    0.07    0.09 
 -11  -3   2    0.01    0.05 
 -11  -3   2   -0.07    0.09 
  10   4  -2    2.47    0.29 
  10   4  -2    2.49    0.29 
 -10  -4   2    2.54    0.34 
 -10  -4   2    2.40    0.19 
   9   5  -2   31.95    1.64 
   9   5  -2   32.39    1.71 
  -9  -5   2   29.53    1.59 
  -9  -5   2   30.64    1.80 
   8   6  -2   33.27    1.72 
   8   6  -2   32.15    1.81 
  -8  -6   2   33.52    1.91 
  -8  -6   2   32.10    1.72 
   7   7  -2   52.46    2.59 
   7   7  -2   49.60    2.74 
  -7  -7   2   51.93    2.66 
  -7  -7   2   50.87    2.87 
   6   8  -2   41.70    2.02 
   6   8  -2   37.32    2.17 
  -6  -8   2   42.59    2.11 
  -6  -8   2   33.25    2.23 
   5   9  -2   44.82    2.35 
   5   9  -2   40.96    2.10 
  -5  -9   2   40.21    2.39 
  -5  -9   2   38.68    2.22 
   4  10  -2   36.79    1.95 
   4  10  -2   38.09    2.21 
  -4 -10   2   36.69    2.10 
  -4 -10   2   40.13    2.27 
   3  11  -2   29.72    1.92 
  -3 -11   2   30.05    1.81 
  -3 -11   2   34.15    1.97 
   2  12  -2   22.58    1.55 
  -2 -12   2   23.39    1.45 
  -2 -12   2   22.67    1.53 
   1  13  -2   19.09    1.36 
  -1 -13   2   17.17    1.23 
  -1 -13   2   17.48    1.29 
   0  14  -2    6.16    0.83 
   0 -14   2    7.08    0.76 
   0 -14   2    7.25    0.79 
  -1  15  -2    3.61    0.66 
   1 -15   2    2.94    0.53 
  22 -10  -2    0.16    0.21 
 -22  10   2    0.52    0.34 
  21  -9  -2    6.98    0.77 
 -21   9   2    9.00    0.94 
  20  -8  -2   12.00    0.96 
  20  -8  -2   14.07    0.99 
 -20   8   2   12.73    1.05 
  19  -7  -2    8.36    0.67 
  19  -7  -2    6.82    0.68 
 -19   7   2    7.13    0.76 
  18  -6  -2    5.62    0.57 
  18  -6  -2    6.16    0.59 
 -18   6   2    5.97    0.49 
 -18   6   2    6.39    0.66 
  17  -5  -2   40.42    2.18 
  17  -5  -2   39.50    2.06 
  17  -5  -2   35.42    2.24 
 -17   5   2   40.35    2.08 
 -17   5   2   41.58    2.26 
  16  -4  -2   64.68    3.45 
  16  -4  -2   66.33    3.25 
  16  -4  -2   68.05    3.56 
  16  -4  -2   60.99    3.37 
  15  -3  -2   25.36    1.48 
  15  -3  -2   29.00    1.64 
  15  -3  -2   28.50    1.61 
  15  -3  -2   28.93    1.55 
  14  -2  -2   14.50    0.91 
  14  -2  -2   13.06    0.82 
  14  -2  -2   13.80    0.88 
  14  -2  -2   13.95    0.82 
  13  -1  -2    0.22    0.10 
  13  -1  -2    0.35    0.12 
  13  -1  -2    0.14    0.10 
  13  -1  -2    0.34    0.10 
  12   0  -2   54.54    2.86 
  12   0  -2   54.53    2.78 
 -12   0   2   54.80    3.03 
 -12   0   2   58.38    2.81 
  11   1  -2  100.51    5.01 
  11   1  -2  102.22    5.17 
 -11  -1   2  104.20    5.45 
 -11  -1   2  106.86    5.11 
  10   2  -2    0.16    0.09 
  10   2  -2    0.12    0.09 
 -10  -2   2    0.16    0.10 
 -10  -2   2    0.11    0.06 
   9   3  -2    7.43    0.52 
   9   3  -2    8.12    0.53 
  -9  -3   2    9.31    0.60 
  -9  -3   2    7.80    0.45 
   8   4  -2   54.04    2.61 
   8   4  -2   53.24    2.70 
  -8  -4   2   51.89    2.61 
  -8  -4   2   49.97    2.84 
   7   5  -2  211.37   10.24 
   7   5  -2  210.96   10.64 
  -7  -5   2  228.99   10.56 
  -7  -5   2  209.56   11.13 
   6   6  -2   25.49    1.34 
   6   6  -2   25.37    1.43 
  -6  -6   2   26.79    1.50 
  -6  -6   2   23.13    1.35 
   5   7  -2  147.02    6.89 
   5   7  -2  139.71    7.22 
  -5  -7   2  146.38    7.15 
  -5  -7   2  140.76    7.53 
   4   8  -2   58.42    2.86 
   4   8  -2   55.24    3.09 
  -4  -8   2   57.24    3.19 
  -4  -8   2   58.66    3.02 
   3   9  -2   27.20    1.42 
   3   9  -2   28.09    1.64 
  -3  -9   2   24.97    1.63 
  -3  -9   2   26.70    1.55 
   2  10  -2   10.40    0.82 
  -2 -10   2   10.93    0.81 
  -2 -10   2    9.45    0.74 
   1  11  -2    8.14    0.79 
  -1 -11   2    7.03    0.66 
  -1 -11   2    7.25    0.70 
   0  12  -2    4.57    0.64 
   0 -12   2    4.59    0.58 
   0 -12   2    5.08    0.58 
  -1  13  -2    9.86    0.96 
   1 -13   2    8.62    0.81 
   1 -13   2    6.79    0.76 
  -2  14  -2    2.39    0.50 
   2 -14   2    2.39    0.46 
  -3  15  -2    1.56    0.44 
   3 -15   2    1.30    0.38 
  21 -11  -2    7.06    0.82 
 -21  11   2    6.59    0.89 
  20 -10  -2    9.33    0.93 
 -20  10   2   12.03    1.10 
  19  -9  -2   11.07    0.89 
  19  -9  -2   11.59    0.90 
 -19   9   2   10.24    1.01 
  18  -8  -2   17.75    1.20 
  18  -8  -2   17.65    1.20 
 -18   8   2   17.05    1.26 
  17  -7  -2    5.27    0.58 
  17  -7  -2    6.31    0.60 
 -17   7   2    5.52    0.64 
  16  -6  -2   13.86    0.95 
  16  -6  -2   12.04    0.94 
 -16   6   2   15.39    0.87 
 -16   6   2   15.90    1.03 
  15  -5  -2   93.06    5.12 
  15  -5  -2   95.70    4.68 
  15  -5  -2   96.06    4.92 
 -15   5   2  100.55    5.00 
  14  -4  -2   58.98    3.10 
  14  -4  -2   59.42    3.05 
  14  -4  -2   58.87    2.90 
  14  -4  -2   56.03    3.17 
  13  -3  -2   60.70    3.09 
  13  -3  -2   62.87    3.26 
  13  -3  -2   66.25    3.23 
  13  -3  -2   60.80    3.37 
  12  -2  -2   22.05    1.26 
  12  -2  -2   22.48    1.23 
  12  -2  -2   24.39    1.31 
  12  -2  -2   23.47    1.35 
  11  -1  -2  101.91    5.20 
  11  -1  -2  110.52    5.25 
  11  -1  -2  102.91    5.05 
  11  -1  -2  104.30    5.49 
  10   0  -2    6.80    0.44 
  10   0  -2    6.69    0.47 
  10   0  -2    6.08    0.43 
 -10   0   2    6.62    0.41 
   9   1  -2   10.50    0.64 
   9   1  -2   10.78    0.63 
  -9  -1   2   10.96    0.71 
  -9  -1   2   10.92    0.60 
   8   2  -2   30.71    1.67 
   8   2  -2   32.50    1.65 
  -8  -2   2   33.11    1.80 
  -8  -2   2   33.19    1.64 
   7   3  -2    0.37    0.11 
   7   3  -2    0.10    0.08 
  -7  -3   2    0.35    0.12 
  -7  -3   2    0.24    0.06 
   6   4  -2  130.66    6.10 
   6   4  -2  133.06    6.34 
  -6  -4   2  124.24    6.26 
  -6  -4   2  121.92    6.62 
   5   5  -2  178.60    8.35 
   5   5  -2  176.54    8.70 
  -5  -5   2  179.15    8.64 
  -5  -5   2  167.45    9.08 
   4   6  -2  157.01    7.56 
   4   6  -2  157.70    7.93 
  -4  -6   2  161.14    7.87 
  -4  -6   2  159.11    8.26 
   3   7  -2  213.69    9.99 
   3   7  -2  210.82   10.48 
  -3  -7   2  213.80   10.91 
  -3  -7   2  203.57   10.40 
   2   8  -2   98.96    5.48 
   2   8  -2  109.32    5.16 
  -2  -8   2  113.08    5.45 
  -2  -8   2  106.28    5.69 
   1   9  -2   25.59    1.56 
   1   9  -2   25.40    1.32 
  -1  -9   2   24.86    1.49 
  -1  -9   2   24.78    1.53 
   0  10  -2    1.26    0.30 
   0 -10   2    1.43    0.30 
   0 -10   2    1.26    0.27 
  -1  11  -2    9.08    0.86 
   1 -11   2    8.43    0.72 
   1 -11   2    8.88    0.72 
  -2  12  -2    0.67    0.26 
   2 -12   2    1.32    0.32 
   2 -12   2    1.43    0.33 
  -3  13  -2    0.54    0.29 
   3 -13   2    0.62    0.26 
   3 -13   2    0.72    0.27 
  -4  14  -2   10.69    1.10 
   4 -14   2   10.46    0.98 
  -5  15  -2   12.92    1.33 
   5 -15   2   14.82    1.17 
  20 -12  -2    9.19    0.99 
 -20  12   2   10.72    1.13 
  19 -11  -2   24.35    1.62 
 -19  11   2   23.03    1.69 
  18 -10  -2   22.43    1.52 
 -18  10   2   23.46    1.62 
  17  -9  -2   16.60    1.12 
  17  -9  -2   15.16    1.10 
 -17   9   2   14.66    1.16 
  16  -8  -2   64.41    3.31 
  16  -8  -2   54.01    3.16 
 -16   8   2   56.17    3.24 
  15  -7  -2    3.81    0.46 
  15  -7  -2    3.74    0.46 
 -15   7   2    3.50    0.49 
  14  -6  -2   47.59    2.80 
  14  -6  -2   50.90    2.73 
 -14   6   2   51.39    2.78 
 -14   6   2   52.12    2.53 
  13  -5  -2   42.76    2.11 
  13  -5  -2   43.75    2.28 
  13  -5  -2   40.16    2.35 
 -13   5   2   41.02    2.31 
  12  -4  -2   34.38    1.70 
  12  -4  -2   30.94    1.88 
  12  -4  -2   33.59    1.82 
 -12   4   2   34.60    1.86 
  11  -3  -2    0.02    0.07 
  11  -3  -2    0.03    0.08 
  11  -3  -2    0.07    0.09 
  11  -3  -2   -0.03    0.08 
  10  -2  -2    0.02    0.07 
  10  -2  -2    0.06    0.09 
  10  -2  -2    0.06    0.08 
  10  -2  -2    0.02    0.06 
   9  -1  -2   11.46    0.65 
   9  -1  -2   11.60    0.71 
   9  -1  -2   11.18    0.67 
   9  -1  -2   11.01    0.64 
   8   0  -2   40.14    1.93 
   8   0  -2   35.87    2.04 
   8   0  -2   35.92    1.88 
  -8   0   2   38.47    1.92 
   7   1  -2  137.07    6.72 
   7   1  -2  130.32    6.51 
  -7  -1   2  143.67    7.08 
  -7  -1   2  136.55    6.70 
   6   2  -2   23.68    1.27 
   6   2  -2   24.10    1.25 
  -6  -2   2   21.61    1.35 
  -6  -2   2   27.46    1.25 
   5   3  -2   81.03    3.82 
   5   3  -2   77.97    3.95 
  -5  -3   2   83.50    3.92 
  -5  -3   2   74.19    4.14 
   4   4  -2   30.65    1.68 
   4   4  -2   32.39    1.60 
  -4  -4   2   31.80    1.64 
  -4  -4   2   31.99    1.76 
   3   5  -2  146.31    6.82 
   3   5  -2  136.11    7.13 
  -3  -5   2  150.53    7.09 
  -3  -5   2  139.67    7.43 
   2   6  -2  189.15    9.31 
   2   6  -2  193.75    8.88 
  -2  -6   2  187.89    9.68 
  -2  -6   2  177.69    9.24 
   1   7  -2   61.29    2.91 
   1   7  -2   59.55    3.15 
  -1  -7   2   57.54    3.22 
  -1  -7   2   59.04    3.10 
   0   8  -2    5.00    0.54 
   0   8  -2    5.20    0.37 
   0  -8   2    5.51    0.51 
   0  -8   2    4.68    0.47 
  -1   9  -2    2.39    0.38 
  -1   9  -2    1.69    0.21 
   1  -9   2    1.81    0.30 
   1  -9   2    1.62    0.30 
  -2  10  -2    8.29    0.78 
   2 -10   2    7.05    0.63 
   2 -10   2    8.94    0.69 
  -3  11  -2    1.07    0.32 
   3 -11   2    0.72    0.22 
   3 -11   2    1.10    0.27 
  -4  12  -2    7.49    0.87 
   4 -12   2    8.89    0.73 
   4 -12   2    8.72    0.82 
  -5  13  -2   12.11    1.19 
   5 -13   2   15.19    1.11 
  -6  14  -2    2.61    0.54 
   6 -14   2    1.48    0.41 
  -7  15  -2    6.15    0.87 
   7 -15   2    5.65    0.79 
  18 -12  -2    9.63    0.96 
 -18  12   2    9.57    1.06 
  17 -11  -2   38.42    2.34 
 -17  11   2   39.64    2.44 
  16 -10  -2   34.78    2.10 
  16 -10  -2   34.48    2.07 
 -16  10   2   33.05    2.13 
  15  -9  -2   39.27    2.25 
  15  -9  -2   38.59    2.22 
 -15   9   2   35.69    2.25 
  14  -8  -2   10.36    0.76 
  14  -8  -2    8.70    0.74 
 -14   8   2    9.57    0.80 
  13  -7  -2    6.61    0.57 
  13  -7  -2    6.36    0.60 
 -13   7   2    7.20    0.45 
 -13   7   2    6.29    0.65 
  12  -6  -2   31.37    1.83 
  12  -6  -2   30.47    1.87 
 -12   6   2   34.22    1.88 
 -12   6   2   34.05    1.66 
  11  -5  -2    8.61    0.59 
  11  -5  -2    7.79    0.58 
 -11   5   2    7.90    0.60 
 -11   5   2    7.25    0.47 
  10  -4  -2    2.52    0.29 
  10  -4  -2    2.33    0.22 
  10  -4  -2    2.88    0.31 
 -10   4   2    2.04    0.29 
   9  -3  -2    8.25    0.53 
   9  -3  -2    7.32    0.44 
   9  -3  -2    6.28    0.48 
  -9   3   2    7.63    0.51 
   8  -2  -2   31.15    1.68 
   8  -2  -2   31.24    1.76 
   8  -2  -2   33.20    1.68 
   8  -2  -2   32.97    1.60 
   7  -1  -2  138.75    7.00 
   7  -1  -2  128.70    6.43 
   7  -1  -2  133.90    6.66 
   7  -1  -2  141.32    6.68 
   6   0  -2   61.63    2.95 
   6   0  -2   59.47    3.02 
   6   0  -2   60.89    3.20 
  -6   0   2   62.09    3.03 
   5   1  -2  428.72   21.64 
   5   1  -2  461.46   22.44 
  -5  -1   2  446.35   23.47 
  -5  -1   2  506.66   22.43 
   4   2  -2  206.25    9.63 
   4   2  -2  204.87    9.97 
  -4  -2   2  206.27    9.95 
  -4  -2   2  197.38   10.43 
   3   3  -2  953.29   43.76 
   3   3  -2  948.55   45.40 
  -3  -3   2  884.85   45.39 
  -3  -3   2  945.54   47.53 
   2   4  -2  176.84    8.07 
   2   4  -2  169.00    8.40 
  -2  -4   2  174.47    8.76 
  -2  -4   2  160.37    8.36 
   1   5  -2   14.39    0.89 
   1   5  -2   15.89    0.81 
  -1  -5   2   15.11    0.87 
  -1  -5   2   14.07    0.89 
   0   6  -2   33.18    1.89 
   0   6  -2   34.98    1.73 
   0  -6   2   37.02    1.87 
   0  -6   2   32.61    1.91 
  -1   7  -2    4.03    0.30 
  -1   7  -2    4.15    0.46 
   1  -7   2    3.93    0.39 
   1  -7   2    4.31    0.42 
  -2   8  -2    0.29    0.15 
  -2   8  -2    0.20    0.09 
   2  -8   2    0.07    0.10 
   2  -8   2    0.10    0.12 
  -3   9  -2    0.87    0.27 
  -3   9  -2    1.27    0.19 
   3  -9   2    1.15    0.24 
   3  -9   2    1.04    0.25 
  -4  10  -2    0.03    0.14 
   4 -10   2    0.14    0.16 
   4 -10   2    0.35    0.17 
  -5  11  -2    7.92    0.84 
   5 -11   2    7.51    0.75 
   5 -11   2    9.04    0.70 
  -6  12  -2   32.01    2.06 
   6 -12   2   32.12    1.98 
  -7  13  -2   15.15    1.26 
   7 -13   2   15.37    1.17 
  -8  14  -2   13.42    1.33 
   8 -14   2   14.39    1.15 
  17 -13  -2    6.89    0.84 
 -17  13   2    6.95    0.94 
  16 -12  -2    9.27    0.93 
 -16  12   2   10.46    1.07 
  15 -11  -2   49.60    2.89 
  15 -11  -2   50.20    2.83 
 -15  11   2   47.07    2.89 
  14 -10  -2   16.31    1.16 
  14 -10  -2   17.41    1.18 
 -14  10   2   15.88    1.22 
  13  -9  -2    0.89    0.24 
  13  -9  -2    0.23    0.17 
 -13   9   2    0.55    0.26 
  12  -8  -2    1.27    0.27 
  12  -8  -2    1.07    0.26 
 -12   8   2    0.97    0.28 
  11  -7  -2    3.33    0.41 
  11  -7  -2    2.62    0.37 
 -11   7   2    2.92    0.23 
 -11   7   2    2.67    0.40 
  10  -6  -2    3.10    0.38 
  10  -6  -2    2.97    0.38 
 -10   6   2    3.13    0.24 
 -10   6   2    4.17    0.44 
   9  -5  -2   25.24    1.67 
   9  -5  -2   28.81    1.64 
  -9   5   2   32.90    1.68 
  -9   5   2   31.63    1.48 
   8  -4  -2   55.40    2.63 
   8  -4  -2   55.73    2.81 
   8  -4  -2   52.03    2.92 
  -8   4   2   54.38    2.82 
   7  -3  -2    0.35    0.10 
   7  -3  -2    0.24    0.10 
   7  -3  -2    0.22    0.06 
  -7   3   2    0.41    0.11 
   6  -2  -2   21.47    1.18 
   6  -2  -2   21.49    1.24 
   6  -2  -2   22.68    1.11 
  -6   2   2   23.43    1.19 
   5  -1  -2  434.50   21.44 
   5  -1  -2  436.61   22.22 
   5  -1  -2  516.67   23.30 
   5  -1  -2  443.27   22.25 
  -5   1   2  454.30   22.24 
   4   0  -2  765.52   35.09 
   4   0  -2  625.95   32.38 
   4   0  -2  677.38   33.77 
  -4   0   2  686.01   33.74 
  -4   0   2  694.02   33.58 
   3   1  -2  201.03    9.48 
   3   1  -2  196.20    9.82 
  -3  -1   2  195.76   10.27 
  -3  -1   2  211.23    9.81 
   2   2  -2   93.17    4.70 
   2   2  -2   97.42    4.54 
  -2  -2   2   90.08    4.69 
  -2  -2   2  100.86    4.91 
   1   3  -2   82.19    3.83 
   1   3  -2   80.29    4.00 
  -1  -3   2   78.35    3.97 
  -1  -3   2   79.29    4.14 
   0   4  -2   20.65    1.15 
   0   4  -2   21.17    1.06 
   0  -4   2   20.89    1.15 
   0  -4   2   19.84    1.13 
  -1   5  -2    1.59    0.18 
  -1   5  -2    1.50    0.23 
   1  -5   2    1.15    0.18 
   1  -5   2    1.37    0.21 
  -2   6  -2    3.17    0.25 
  -2   6  -2    2.58    0.35 
   2  -6   2    3.13    0.30 
   2  -6   2    2.89    0.34 
  -3   7  -2    0.37    0.16 
  -3   7  -2    0.18    0.10 
   3  -7   2    0.24    0.11 
   3  -7   2    0.27    0.15 
  -4   8  -2   23.94    1.19 
  -4   8  -2   21.90    1.38 
   4  -8   2   23.21    1.36 
   4  -8   2   19.48    1.30 
  -5   9  -2   29.72    1.78 
   5  -9   2   29.19    1.71 
   5  -9   2   28.43    1.72 
  -6  10  -2   10.75    0.90 
   6 -10   2   12.22    0.89 
   6 -10   2   11.23    0.82 
  -7  11  -2   42.57    2.59 
   7 -11   2   45.15    2.55 
  -8  12  -2   10.12    1.03 
   8 -12   2   10.28    0.94 
  -9  13  -2   17.76    1.48 
   9 -13   2   22.39    1.47 
 -10  14  -2    2.27    0.59 
  10 -14   2    3.15    0.59 
  15 -13  -2    8.73    0.93 
 -15  13   2    8.91    1.04 
  14 -12  -2   23.35    1.55 
 -14  12   2   21.81    1.61 
  13 -11  -2    6.04    0.72 
  13 -11  -2    8.76    0.73 
 -13  11   2    6.49    0.81 
  12 -10  -2   34.44    1.86 
  12 -10  -2   25.21    1.74 
 -12  10   2   27.85    1.83 
  11  -9  -2    0.81    0.24 
  11  -9  -2    1.18    0.27 
 -11   9   2    0.56    0.27 
  10  -8  -2   -0.06    0.10 
  10  -8  -2    0.50    0.17 
 -10   8   2    0.12    0.17 
   9  -7  -2    9.59    0.75 
   9  -7  -2   10.51    0.74 
  -9   7   2   10.88    0.79 
  -9   7   2   10.86    0.56 
   8  -6  -2   34.89    2.01 
   8  -6  -2   34.80    1.94 
  -8   6   2   35.83    1.72 
  -8   6   2   36.21    1.98 
   7  -5  -2  212.46   11.03 
   7  -5  -2  218.51   10.56 
  -7   5   2  209.25   10.58 
  -7   5   2  215.01   10.06 
   6  -4  -2  130.00    6.32 
   6  -4  -2  127.02    5.99 
   6  -4  -2  124.99    6.60 
  -6   4   2  126.34    6.33 
   5  -3  -2   81.51    3.88 
   5  -3  -2   78.43    4.09 
   5  -3  -2   86.86    4.29 
  -5   3   2   81.43    4.10 
   4  -2  -2  193.53    9.81 
   4  -2  -2  202.74    9.44 
   4  -2  -2  200.22   10.27 
  -4   2   2  204.83    9.82 
   3  -1  -2  193.06   10.09 
   3  -1  -2  194.13    9.29 
  -3   1   2  205.32    9.64 
  -3   1   2  197.32    9.64 
   2   0  -2   76.26    3.44 
   2   0  -2   67.96    3.71 
  -2   0   2   72.23    3.56 
   1   1  -2   59.42    2.81 
  -1  -1   2   56.73    2.89 
  -1  -1   2   58.54    2.90 
  -1  -1   2   59.84    3.02 
   0   2  -2   88.69    4.57 
   0   2  -2   93.79    4.41 
   0  -2   2   90.46    4.74 
   0  -2   2   97.22    4.57 
  -1   3  -2    6.83    0.39 
  -1   3  -2    5.97    0.42 
   1  -3   2    6.51    0.42 
   1  -3   2    6.37    0.39 
  -2   4  -2    2.60    0.22 
  -2   4  -2    2.48    0.29 
   2  -4   2    2.65    0.27 
   2  -4   2    2.43    0.21 
  -3   5  -2    3.65    0.27 
  -3   5  -2    3.27    0.36 
   3  -5   2    2.96    0.33 
   3  -5   2    3.51    0.28 
  -4   6  -2   13.63    0.74 
  -4   6  -2   12.59    0.86 
   4  -6   2   12.07    0.83 
   4  -6   2   13.09    0.79 
  -5   7  -2   42.12    2.40 
  -5   7  -2   43.22    2.17 
   5  -7   2   42.88    2.37 
   5  -7   2   45.68    2.39 
  -6   8  -2   69.28    3.65 
  -6   8  -2   69.94    3.34 
   6  -8   2   60.47    3.57 
   6  -8   2   70.96    3.65 
  -7   9  -2   41.17    2.33 
   7  -9   2   39.49    2.23 
   7  -9   2   38.56    2.25 
  -8  10  -2   43.26    2.56 
   8 -10   2   47.30    2.52 
   8 -10   2   41.10    2.45 
  -9  11  -2   19.30    1.45 
   9 -11   2   21.70    1.41 
 -10  12  -2   10.85    1.10 
  10 -12   2   11.79    0.96 
 -11  13  -2    4.07    0.71 
  11 -13   2    5.33    0.70 
 -12  14  -2   -0.19    0.32 
  12 -14   2    0.00    0.25 
  14 -14  -2   11.26    1.06 
 -14  14   2    9.66    1.15 
  13 -13  -2    4.99    0.68 
 -13  13   2    5.53    0.80 
  12 -12  -2    3.84    0.54 
  12 -12  -2    3.89    0.55 
 -12  12   2    2.14    0.50 
  11 -11  -2    0.59    0.24 
  11 -11  -2    1.36    0.32 
 -11  11   2    1.26    0.37 
  10 -10  -2    0.10    0.15 
  10 -10  -2    0.07    0.14 
 -10  10   2    0.03    0.22 
   9  -9  -2    2.93    0.41 
   9  -9  -2    2.62    0.40 
  -9   9   2    3.63    0.50 
   8  -8  -2   11.68    0.82 
   8  -8  -2   11.59    0.83 
  -8   8   2   11.58    0.86 
   7  -7  -2   50.79    2.74 
   7  -7  -2   50.73    2.84 
  -7   7   2   52.97    2.78 
   6  -6  -2   24.56    1.39 
   6  -6  -2   25.30    1.44 
  -6   6   2   23.00    1.40 
   5  -5  -2  181.44    8.78 
   5  -5  -2  174.24    9.18 
  -5   5   2  176.83    8.81 
   4  -4  -2   37.00    1.75 
   4  -4  -2   31.21    1.81 
  -4   4   2   30.39    1.74 
   3  -3  -2 1000.00   46.50 
   3  -3  -2  941.34   48.64 
  -3   3   2  929.22   46.54 
   2  -2  -2   95.69    4.58 
   2  -2  -2   97.38    4.77 
   2  -2  -2   96.11    5.01 
  -2   2   2   95.35    4.78 
  -2   2   2   99.76    4.58 
   1  -1  -2   58.95    3.06 
   1  -1  -2   59.16    2.81 
  -1   1   2   57.64    2.92 
  -1   1   2   60.53    2.92 
   0   0  -2  153.23    7.62 
   0   0  -2  159.44    8.25 
   0   0   2  172.50    7.90 
   0   0   2  161.58    7.90 
  -1   1  -2    5.27    0.32 
   1  -1   2    4.80    0.33 
   1  -1   2    5.35    0.32 
  -2   2  -2    8.45    0.48 
   2  -2   2    8.55    0.46 
   2  -2   2    8.86    0.53 
   2  -2   2    7.86    0.50 
  -3   3  -2   18.20    0.97 
   3  -3   2   18.08    1.02 
   3  -3   2   19.20    1.05 
   3  -3   2   18.96    1.00 
  -4   4  -2   40.81    1.96 
  -4   4  -2   37.52    2.10 
   4  -4   2   37.06    2.08 
   4  -4   2   43.08    2.10 
  -5   5  -2   62.64    3.33 
  -5   5  -2   66.27    3.13 
   5  -5   2   65.79    3.35 
   5  -5   2   60.16    3.30 
  -6   6  -2   53.96    2.71 
  -6   6  -2   54.87    2.94 
   6  -6   2   57.25    2.93 
   6  -6   2   54.15    2.92 
  -7   7  -2  101.77    4.90 
  -7   7  -2   92.20    4.54 
   7  -7   2   98.91    4.92 
   7  -7   2   82.00    4.79 
  -8   8  -2   20.73    1.13 
  -8   8  -2   19.65    1.34 
   8  -8   2   20.76    1.24 
  -9   9  -2   41.37    2.37 
   9  -9   2   39.67    2.28 
   9  -9   2   38.72    2.24 
 -10  10  -2   52.86    2.90 
  10 -10   2   46.38    2.78 
 -11  11  -2    3.17    0.57 
  11 -11   2    2.63    0.47 
 -12  12  -2    5.74    0.81 
  12 -12   2    5.32    0.71 
 -13  13  -2    0.09    0.33 
  13 -13   2   -0.40    0.19 
  12 -14  -2    2.25    0.48 
 -12  14   2    2.37    0.54 
  11 -13  -2    1.20    0.34 
  11 -13  -2    2.54    0.46 
 -11  13   2    1.42    0.42 
  10 -12  -2    3.33    0.50 
  10 -12  -2    2.98    0.48 
 -10  12   2    3.29    0.59 
   9 -11  -2    0.22    0.19 
   9 -11  -2    0.03    0.16 
  -9  11   2   -0.15    0.19 
   8 -10  -2    3.78    0.49 
   8 -10  -2    3.68    0.48 
  -8  10   2    3.12    0.50 
   7  -9  -2   29.27    1.78 
   7  -9  -2   29.39    1.71 
  -7   9   2   29.10    1.77 
   6  -8  -2   39.65    2.24 
   6  -8  -2   40.08    2.34 
  -6   8   2   43.29    2.32 
   5  -7  -2  156.42    7.58 
   5  -7  -2  147.36    7.91 
  -5   7   2  150.36    7.62 
   4  -6  -2  148.15    7.84 
   4  -6  -2  148.44    7.49 
  -4   6   2  155.73    7.56 
   3  -5  -2  139.91    6.87 
   3  -5  -2  135.79    7.20 
  -3   5   2  139.60    6.92 
   2  -4  -2  164.18    8.62 
   2  -4  -2  185.98    9.05 
  -2   4   2  176.68    8.67 
   1  -3  -2   81.11    3.93 
   1  -3  -2   78.39    3.93 
   1  -3  -2   82.82    4.34 
   1  -3  -2   93.20    4.13 
  -1   3   2   81.43    4.15 
   0  -2  -2   90.08    4.38 
   0  -2  -2  102.10    4.80 
   0   2   2   90.80    4.58 
   0   2   2   88.53    4.55 
  -1  -1  -2    5.43    0.33 
  -1  -1  -2    4.85    0.30 
   1   1   2    4.67    0.32 
   1   1   2    4.84    0.30 
  -2   0  -2  797.28   39.56 
  -2   0  -2  722.39   36.45 
   2   0   2  804.02   37.79 
  -3   1  -2   -0.37    0.03 
  -3   1  -2   -0.43    0.04 
  -3   1  -2   -0.34    0.03 
   3  -1   2   -0.37    0.05 
   3  -1   2   -0.30    0.08 
  -4   2  -2   34.41    1.73 
   4  -2   2   35.56    1.81 
   4  -2   2   35.10    1.80 
   4  -2   2   34.70    1.84 
  -5   3  -2   22.81    1.19 
   5  -3   2   22.95    1.26 
   5  -3   2   22.64    1.22 
   5  -3   2   23.66    1.29 
  -6   4  -2    0.34    0.10 
   6  -4   2    0.72    0.16 
   6  -4   2    0.38    0.14 
   6  -4   2    0.53    0.10 
  -7   5  -2   15.07    0.81 
  -7   5  -2   14.18    0.92 
   7  -5   2   14.24    0.82 
   7  -5   2   11.94    0.87 
  -8   6  -2  124.40    5.78 
  -8   6  -2  114.11    6.11 
   8  -6   2  123.27    6.09 
   8  -6   2  117.19    6.22 
  -9   7  -2  155.40    7.22 
   9  -7   2  154.09    7.80 
   9  -7   2  140.61    7.58 
 -10   8  -2   22.74    1.52 
 -10   8  -2   24.94    1.32 
  10  -8   2   23.91    1.40 
  10  -8   2   22.80    1.45 
 -11   9  -2   72.03    3.87 
  11  -9   2   68.01    3.76 
 -12  10  -2   17.72    1.35 
  12 -10   2   19.47    1.30 
 -13  11  -2    3.57    0.63 
  13 -11   2    4.59    0.61 
 -14  12  -2    0.12    0.30 
  14 -12   2    0.13    0.19 
 -15  13  -2    1.75    0.55 
  15 -13   2    1.86    0.47 
  10 -14  -2    1.22    0.36 
  10 -14  -2    1.13    0.36 
 -10  14   2    1.15    0.41 
   9 -13  -2    4.31    0.61 
   9 -13  -2    4.77    0.63 
  -9  13   2    4.19    0.69 
   8 -12  -2   24.22    1.54 
   8 -12  -2   24.90    1.52 
  -8  12   2   18.51    1.49 
   7 -11  -2   25.39    1.65 
   7 -11  -2   27.49    1.74 
  -7  11   2   28.89    1.78 
   6 -10  -2   28.21    1.66 
   6 -10  -2   25.58    1.70 
  -6  10   2   29.28    1.75 
   5  -9  -2   46.22    2.60 
   5  -9  -2   46.60    2.48 
  -5   9   2   42.30    2.53 
   4  -8  -2   55.80    2.93 
   4  -8  -2   51.98    3.05 
  -4   8   2   58.46    3.01 
   3  -7  -2  210.49   11.16 
   3  -7  -2  203.91   10.64 
  -3   7   2  233.06   10.76 
   2  -6  -2  187.17    9.16 
   2  -6  -2  179.53    9.60 
  -2   6   2  189.53    9.23 
   1  -5  -2   14.42    0.72 
   1  -5  -2   13.87    0.84 
   1  -5  -2   16.42    0.94 
  -1   5   2   15.17    0.90 
   0  -4  -2   22.49    1.26 
   0  -4  -2   23.18    1.16 
   0  -4  -2   20.80    1.06 
   0   4   2   20.93    1.20 
  -1  -3  -2    6.17    0.37 
  -1  -3  -2    5.60    0.43 
  -1  -3  -2    6.63    0.35 
   1   3   2    6.41    0.43 
  -2  -2  -2    8.53    0.54 
  -2  -2  -2    8.06    0.47 
   2   2   2    8.64    0.52 
   2   2   2    8.66    0.47 
  -3  -1  -2   -0.19    0.07 
  -3  -1  -2   -0.33    0.05 
   3   1   2   -0.36    0.06 
   3   1   2   -0.29    0.04 
  -4   0  -2    0.58    0.10 
  -4   0  -2    0.61    0.09 
   4   0   2    0.80    0.09 
   4   0   2    0.75    0.13 
  -5   1  -2   32.51    1.63 
  -5   1  -2   30.87    1.56 
   5  -1   2   30.40    1.59 
   5  -1   2   29.81    1.64 
  -6   2  -2  119.10    5.75 
   6  -2   2  121.99    6.16 
   6  -2   2  121.03    6.01 
   6  -2   2  118.72    5.96 
  -7   3  -2   66.16    3.12 
   7  -3   2   63.82    3.31 
   7  -3   2   62.28    3.29 
   7  -3   2   62.08    3.25 
  -8   4  -2   90.62    4.20 
   8  -4   2   77.86    4.39 
   8  -4   2   90.86    4.49 
   8  -4   2   85.15    4.44 
  -9   5  -2  127.20    5.99 
   9  -5   2  123.99    6.42 
   9  -5   2  123.34    6.31 
   9  -5   2  122.00    6.27 
 -10   6  -2   25.60    1.38 
 -10   6  -2   24.25    1.55 
  10  -6   2   24.22    1.44 
  10  -6   2   28.85    1.54 
 -11   7  -2   39.18    2.33 
 -11   7  -2   40.55    2.10 
  11  -7   2   41.19    2.23 
 -12   8  -2    4.16    0.57 
 -12   8  -2    4.10    0.42 
  12  -8   2    3.90    0.50 
 -13   9  -2   27.47    1.83 
  13  -9   2   29.43    1.78 
 -14  10  -2    7.20    0.85 
  14 -10   2    5.90    0.70 
 -15  11  -2   -0.14    0.24 
  15 -11   2   -0.02    0.15 
 -16  12  -2    3.63    0.66 
  16 -12   2    2.35    0.49 
   9 -15  -2    5.60    0.75 
  -9  15   2    5.78    0.84 
   8 -14  -2    8.39    0.85 
   8 -14  -2    8.66    0.88 
  -8  14   2    7.75    0.96 
   7 -13  -2    0.71    0.28 
   7 -13  -2    0.82    0.27 
  -7  13   2    0.66    0.30 
   6 -12  -2   16.76    1.17 
   6 -12  -2   13.80    1.06 
  -6  12   2   15.35    1.18 
   5 -11  -2    3.67    0.49 
   5 -11  -2    4.51    0.57 
  -5  11   2    4.43    0.60 
   4 -10  -2   36.74    2.06 
   4 -10  -2   34.71    2.15 
  -4  10   2   37.18    2.15 
   3  -9  -2   25.57    1.48 
   3  -9  -2   24.21    1.56 
  -3   9   2   25.36    1.55 
   2  -8  -2   93.07    5.23 
   2  -8  -2   98.53    4.97 
  -2   8   2  102.09    5.07 
   1  -7  -2   59.43    3.11 
   1  -7  -2   59.54    3.30 
  -1   7   2   61.78    3.20 
   0  -6  -2   33.49    1.82 
   0  -6  -2   33.28    1.96 
   0   6   2   36.39    1.91 
   0   6   2   34.89    1.67 
  -1  -5  -2    1.44    0.18 
  -1  -5  -2    1.67    0.25 
   1   5   2    1.75    0.25 
   1   5   2    1.77    0.14 
  -2  -4  -2    2.68    0.21 
  -2  -4  -2    2.79    0.30 
   2   4   2    2.25    0.19 
   2   4   2    2.81    0.29 
  -3  -3  -2   17.29    1.05 
   3   3   2   17.81    1.01 
   3   3   2   17.94    0.94 
   3   3   2   19.09    0.94 
  -4  -2  -2   35.58    1.88 
   4   2   2   34.14    1.81 
   4   2   2   34.94    1.72 
   4   2   2   34.16    1.72 
  -5  -1  -2   30.41    1.68 
   5   1   2   31.78    1.56 
   5   1   2   31.14    1.65 
   5   1   2   31.83    1.57 
  -6   0  -2   76.49    3.72 
  -6   0  -2   78.46    3.98 
   6   0   2   77.22    3.79 
   6   0   2   74.76    3.87 
  -7   1  -2  164.96    7.82 
  -7   1  -2  167.87    8.42 
   7  -1   2  163.16    8.07 
   7  -1   2  160.54    8.14 
  -8   2  -2   36.61    1.84 
  -8   2  -2   33.77    1.75 
   8  -2   2   34.70    1.81 
   8  -2   2   31.06    1.85 
  -9   3  -2  124.23    5.81 
   9  -3   2  117.18    6.08 
   9  -3   2  117.84    6.03 
   9  -3   2  122.10    6.21 
 -10   4  -2  201.97    9.58 
  10  -4   2  201.16   10.30 
  10  -4   2  196.85   10.02 
  10  -4   2  203.19    9.97 
 -11   5  -2   56.70    2.75 
  11  -5   2   58.87    2.91 
  11  -5   2   52.95    2.90 
  11  -5   2   47.87    2.93 
 -12   6  -2   37.38    2.09 
 -12   6  -2   35.37    1.86 
  12  -6   2   34.90    1.94 
  12  -6   2   33.50    1.98 
 -13   7  -2    7.63    0.56 
 -13   7  -2    7.44    0.76 
  13  -7   2    7.74    0.56 
  13  -7   2    7.16    0.62 
 -14   8  -2   -0.05    0.18 
  14  -8   2    0.08    0.14 
 -15   9  -2    7.25    0.84 
  15  -9   2    7.73    0.77 
 -16  10  -2    4.67    0.71 
  16 -10   2    3.88    0.56 
 -17  11  -2   10.44    1.15 
  17 -11   2   11.94    0.99 
 -18  12  -2    1.29    0.50 
  18 -12   2    1.32    0.40 
   7 -15  -2    4.50    0.65 
   7 -15  -2    4.63    0.67 
  -7  15   2    6.08    0.86 
   6 -14  -2   13.60    1.11 
   6 -14  -2   17.92    1.26 
  -6  14   2   15.38    1.27 
   5 -13  -2   18.51    1.25 
   5 -13  -2   17.62    1.31 
  -5  13   2   16.86    1.32 
   4 -12  -2   21.18    1.44 
   4 -12  -2   20.42    1.34 
  -4  12   2   20.00    1.43 
   3 -11  -2   31.80    1.91 
   3 -11  -2   34.04    2.05 
  -3  11   2   33.19    2.03 
   2 -10  -2   10.33    0.76 
   2 -10  -2   10.75    0.83 
  -2  10   2    9.82    0.83 
   1  -9  -2   22.44    1.39 
   1  -9  -2   27.12    1.55 
  -1   9   2   22.57    1.48 
   0  -8  -2    4.10    0.48 
   0  -8  -2    4.06    0.41 
   0   8   2    4.74    0.27 
   0   8   2    4.48    0.50 
  -1  -7  -2    4.03    0.45 
  -1  -7  -2    3.69    0.35 
   1   7   2    4.13    0.46 
   1   7   2    4.15    0.26 
  -2  -6  -2    2.93    0.36 
  -2  -6  -2    2.58    0.26 
   2   6   2    3.23    0.22 
   2   6   2    3.03    0.36 
  -3  -5  -2    3.32    0.37 
  -3  -5  -2    3.71    0.27 
   3   5   2    3.65    0.26 
   3   5   2    3.56    0.37 
  -4  -4  -2   38.60    1.90 
  -4  -4  -2   38.90    2.11 
   4   4   2   38.04    1.88 
   4   4   2   35.27    2.00 
  -5  -3  -2   22.76    1.34 
   5   3   2   23.82    1.30 
   5   3   2   24.78    1.22 
   5   3   2   22.98    1.18 
  -6  -2  -2  120.98    6.35 
   6   2   2  121.68    5.86 
   6   2   2  125.28    6.11 
  -7  -1  -2  163.85    8.29 
   7   1   2  167.91    7.68 
   7   1   2  153.66    7.98 
   7   1   2  158.70    7.86 
  -8   0  -2  111.22    5.58 
  -8   0  -2  118.93    5.99 
   8   0   2  116.95    5.71 
   8   0   2  119.16    5.58 
   8   0   2  112.88    5.80 
  -9   1  -2  146.61    7.56 
  -9   1  -2  143.43    7.05 
   9  -1   2  154.69    7.35 
   9  -1   2  142.94    7.24 
 -10   2  -2   26.82    1.44 
 -10   2  -2   27.91    1.49 
  10  -2   2   25.52    1.46 
  10  -2   2   27.30    1.54 
 -11   3  -2   48.30    2.30 
  11  -3   2   43.65    2.39 
  11  -3   2   45.55    2.38 
  11  -3   2   42.05    2.43 
 -12   4  -2   44.04    2.27 
  12  -4   2   43.83    2.44 
  12  -4   2   47.16    2.38 
  12  -4   2   40.17    2.35 
 -13   5  -2   18.93    1.09 
  13  -5   2   18.45    1.09 
  13  -5   2   18.25    1.14 
 -14   6  -2    4.59    0.45 
  14  -6   2    5.09    0.61 
  14  -6   2    4.46    0.51 
  14  -6   2    4.71    0.40 
 -15   7  -2    0.44    0.18 
 -15   7  -2    0.42    0.25 
  15  -7   2    0.22    0.17 
 -16   8  -2   11.51    0.98 
  16  -8   2   11.77    0.90 
 -17   9  -2   12.55    1.22 
  17  -9   2   16.85    1.14 
 -18  10  -2   16.67    1.34 
  18 -10   2   16.25    1.22 
 -19  11  -2   15.94    1.32 
  19 -11   2   13.58    1.14 
   5 -15  -2   10.96    0.96 
   5 -15  -2   10.31    1.03 
  -5  15   2    7.79    1.00 
   4 -14  -2   31.30    1.92 
   4 -14  -2   32.27    2.07 
  -4  14   2   29.07    2.03 
   3 -13  -2   26.25    1.63 
   3 -13  -2   26.82    1.76 
  -3  13   2   24.56    1.73 
   2 -12  -2   21.87    1.49 
   2 -12  -2   20.24    1.34 
  -2  12   2   21.83    1.48 
   1 -11  -2    6.07    0.60 
   1 -11  -2    7.47    0.73 
  -1  11   2    7.00    0.75 
   0 -10  -2    1.26    0.29 
   0 -10  -2    0.86    0.22 
   0  10   2    1.04    0.28 
  -1  -9  -2    1.93    0.29 
  -1  -9  -2    1.74    0.32 
   1   9   2    1.73    0.33 
  -2  -8  -2    0.16    0.11 
  -2  -8  -2    0.13    0.13 
   2   8   2    0.27    0.14 
   2   8   2    0.22    0.08 
  -3  -7  -2    0.40    0.12 
  -3  -7  -2    0.14    0.13 
   3   7   2    0.33    0.10 
   3   7   2    0.24    0.16 
  -4  -6  -2   11.04    0.84 
  -4  -6  -2   13.39    0.72 
   4   6   2   10.71    0.80 
   4   6   2   13.08    0.70 
  -5  -5  -2   67.02    3.26 
  -5  -5  -2   64.71    3.55 
   5   5   2   69.82    3.21 
   5   5   2   59.66    3.38 
  -6  -4  -2    0.32    0.13 
   6   4   2    0.40    0.07 
   6   4   2    0.41    0.14 
   6   4   2    0.29    0.10 
  -7  -3  -2   62.75    3.47 
   7   3   2   67.31    3.20 
   7   3   2   64.82    3.34 
  -8  -2  -2   35.79    1.94 
   8   2   2   33.74    1.79 
   8   2   2   35.60    1.89 
  -9  -1  -2  146.57    7.53 
   9   1   2  145.73    7.12 
   9   1   2  144.13    6.97 
   9   1   2  144.68    7.26 
 -10   0  -2   88.32    4.66 
  10   0   2   86.28    4.34 
  10   0   2   88.52    4.54 
  10   0   2   92.36    4.43 
 -11   1  -2   50.59    2.57 
 -11   1  -2   53.22    2.71 
  11  -1   2   48.86    2.58 
  11  -1   2   49.26    2.69 
 -12   2  -2    7.66    0.52 
 -12   2  -2    7.25    0.53 
  12  -2   2    7.30    0.58 
  12  -2   2    7.31    0.52 
 -13   3  -2   23.12    1.29 
 -13   3  -2   21.12    1.25 
  13  -3   2   21.13    1.27 
  13  -3   2   23.67    1.38 
 -14   4  -2   10.16    0.74 
  14  -4   2   12.33    0.75 
  14  -4   2   10.80    0.77 
  14  -4   2   12.68    0.88 
 -15   5  -2    0.38    0.16 
  15  -5   2    0.53    0.15 
  15  -5   2    0.22    0.14 
  15  -5   2    0.45    0.21 
 -16   6  -2    4.77    0.50 
  16  -6   2    5.94    0.58 
  16  -6   2    5.37    0.66 
 -17   7  -2   15.85    1.04 
 -17   7  -2   17.29    1.25 
  17  -7   2   16.98    1.15 
 -18   8  -2   28.28    1.84 
  18  -8   2   26.86    1.71 
 -19   9  -2   20.64    1.48 
  19  -9   2   17.93    1.32 
 -20  10  -2   15.09    1.40 
  20 -10   2   16.24    1.21 
   3 -15  -2   15.67    1.18 
   3 -15  -2   16.48    1.31 
  -3  15   2   16.63    1.35 
   2 -14  -2   12.38    1.07 
   2 -14  -2   12.31    0.96 
  -2  14   2   13.79    1.15 
   1 -13  -2   18.91    1.22 
   1 -13  -2   16.35    1.31 
  -1  13   2   18.39    1.35 
   0 -12  -2    4.54    0.61 
   0 -12  -2    4.10    0.50 
   0  12   2    4.53    0.63 
  -1 -11  -2    8.32    0.66 
  -1 -11  -2   10.39    0.83 
   1  11   2    7.68    0.82 
  -2 -10  -2    5.64    0.52 
  -2 -10  -2    8.26    0.69 
   2  10   2    7.88    0.74 
  -3  -9  -2    1.78    0.26 
  -3  -9  -2    1.09    0.27 
   3   9   2    1.10    0.26 
  -4  -8  -2   18.89    1.33 
  -4  -8  -2   21.42    1.18 
   4   8   2   21.53    1.11 
  -5  -7  -2   43.31    2.21 
  -5  -7  -2   42.97    2.47 
   5   7   2   41.17    2.35 
   5   7   2   43.39    2.15 
  -6  -6  -2   53.65    2.73 
  -6  -6  -2   59.40    3.05 
   6   6   2   51.85    2.69 
   6   6   2   53.25    2.89 
  -7  -5  -2   13.35    0.92 
   7   5   2   13.92    0.73 
   7   5   2   14.75    0.90 
   7   5   2   12.94    0.79 
  -8  -4  -2   93.08    4.76 
   8   4   2   84.87    4.55 
   8   4   2   89.42    4.35 
  -9  -3  -2  116.75    6.30 
   9   3   2  120.31    5.81 
   9   3   2  123.86    6.06 
 -10  -2  -2   26.02    1.51 
  10   2   2   25.58    1.48 
  10   2   2   26.69    1.41 
 -11  -1  -2   53.28    2.79 
  11   1   2   51.11    2.56 
  11   1   2   50.72    2.73 
  11   1   2   50.58    2.60 
 -12   0  -2    0.28    0.11 
  12   0   2    0.29    0.09 
  12   0   2    0.17    0.12 
  12   0   2    0.41    0.13 
 -13   1  -2    0.80    0.17 
 -13   1  -2    0.51    0.16 
  13  -1   2    0.65    0.19 
  13  -1   2    0.79    0.15 
 -14   2  -2    0.49    0.16 
 -14   2  -2    0.48    0.15 
  14  -2   2    0.49    0.18 
  14  -2   2    0.39    0.13 
 -15   3  -2    0.09    0.12 
 -15   3  -2   -0.05    0.10 
  15  -3   2    0.09    0.11 
  15  -3   2    0.00    0.13 
 -16   4  -2   14.44    0.96 
 -16   4  -2   14.99    0.98 
  16  -4   2   16.26    1.11 
  16  -4   2   16.18    1.00 
 -17   5  -2    0.40    0.17 
  17  -5   2    0.31    0.22 
  17  -5   2    0.56    0.19 
 -18   6  -2    6.72    0.62 
  18  -6   2    6.90    0.66 
  18  -6   2    7.01    0.78 
 -19   7  -2    0.84    0.32 
 -19   7  -2    1.11    0.28 
  19  -7   2    1.04    0.28 
 -20   8  -2   15.56    1.27 
  20  -8   2   16.52    1.17 
 -21   9  -2   12.28    1.27 
  21  -9   2   17.29    1.18 
 -22  10  -2   10.94    1.18 
  22 -10   2   10.71    1.02 
   1 -15  -2    8.27    0.94 
   1 -15  -2    7.69    0.79 
  -1  15   2    9.20    1.03 
   0 -14  -2    7.93    0.88 
   0 -14  -2    6.99    0.70 
   0  14   2    6.21    0.84 
  -1 -13  -2    7.38    0.69 
  -1 -13  -2    7.81    0.85 
   1  13   2    7.87    0.88 
  -2 -12  -2    0.54    0.25 
  -2 -12  -2    1.05    0.25 
   2  12   2    0.73    0.27 
  -3 -11  -2    1.19    0.32 
  -3 -11  -2    1.11    0.24 
   3  11   2    0.80    0.26 
  -4 -10  -2    0.39    0.16 
  -4 -10  -2    0.44    0.22 
   4  10   2    0.24    0.18 
  -5  -9  -2   28.72    1.81 
  -5  -9  -2   27.13    1.57 
   5   9   2   30.33    1.76 
   5   9   2   29.29    1.51 
  -6  -8  -2   64.37    3.78 
  -6  -8  -2   64.41    3.44 
   6   8   2   73.39    3.67 
   6   8   2   71.37    3.37 
  -7  -7  -2   95.69    4.57 
  -7  -7  -2   81.50    4.95 
   7   7   2   96.44    4.78 
   7   7   2   93.48    4.49 
  -8  -6  -2  114.44    6.03 
   8   6   2  110.17    5.75 
   8   6   2  118.40    5.56 
   8   6   2  107.56    5.46 
  -9  -5  -2  112.22    6.19 
   9   5   2  118.92    5.95 
   9   5   2  119.51    5.68 
 -10  -4  -2  206.50   10.52 
  10   4   2  200.36    9.68 
  10   4   2  200.16   10.07 
 -11  -3  -2   42.76    2.36 
  11   3   2   41.07    2.18 
  11   3   2   42.60    2.30 
 -12  -2  -2    7.50    0.56 
  12   2   2    6.62    0.55 
  12   2   2    7.54    0.53 
 -13  -1  -2    0.66    0.17 
  13   1   2    0.51    0.10 
  13   1   2    0.82    0.20 
  13   1   2    0.38    0.14 
 -14   0  -2    9.55    0.67 
  14   0   2    8.82    0.70 
  14   0   2    9.74    0.58 
  14   0   2    9.54    0.66 
 -15   1  -2    6.95    0.52 
 -15   1  -2    4.98    0.44 
  15  -1   2    4.99    0.40 
  15  -1   2    6.40    0.59 
 -16   2  -2   62.53    3.26 
 -16   2  -2   57.45    3.08 
  16  -2   2   62.00    3.26 
  16  -2   2   57.63    3.10 
 -17   3  -2   30.84    1.73 
 -17   3  -2   29.96    1.77 
  17  -3   2   30.54    1.72 
  17  -3   2   31.69    1.87 
 -18   4  -2   10.36    0.75 
  18  -4   2   10.40    0.74 
  18  -4   2    9.22    0.88 
 -19   5  -2   23.34    1.39 
  19  -5   2   22.36    1.41 
  19  -5   2   22.97    1.54 
 -20   6  -2   28.97    1.68 
  20  -6   2   28.98    1.74 
  20  -6   2   27.65    1.86 
 -21   7  -2   12.64    0.89 
 -21   7  -2   11.37    1.10 
  21  -7   2   11.25    0.90 
 -22   8  -2    6.58    0.87 
  22  -8   2    7.39    0.76 
 -23   9  -2    1.38    0.45 
  23  -9   2    1.79    0.40 
  -1 -15  -2    2.81    0.57 
   1  15   2    3.07    0.60 
  -2 -14  -2    3.06    0.55 
   2  14   2    2.88    0.58 
  -3 -13  -2    0.72    0.29 
   3  13   2    0.19    0.22 
  -4 -12  -2    9.22    0.92 
   4  12   2    8.83    0.91 
  -5 -11  -2    6.98    0.59 
  -5 -11  -2   10.13    0.83 
   5  11   2    8.87    0.86 
  -6 -10  -2   11.67    0.94 
  -6 -10  -2   12.14    0.76 
   6  10   2   10.60    0.90 
  -7  -9  -2   43.02    2.57 
  -7  -9  -2   41.66    2.25 
   7   9   2   46.87    2.50 
   7   9   2   42.50    2.22 
  -8  -8  -2   20.26    1.11 
  -8  -8  -2   21.51    1.39 
   8   8   2   22.06    1.33 
   8   8   2   18.90    1.14 
  -9  -7  -2  156.27    7.98 
   9   7   2  143.29    7.24 
   9   7   2  152.75    7.62 
   9   7   2  149.81    7.38 
 -10  -6  -2   25.15    1.55 
  10   6   2   25.24    1.50 
  10   6   2   23.79    1.37 
 -11  -5  -2   55.33    3.01 
  11   5   2   54.26    2.74 
  11   5   2   50.23    2.86 
 -12  -4  -2   45.35    2.44 
  12   4   2   40.04    2.21 
  12   4   2   42.23    2.34 
 -13  -3  -2   21.80    1.41 
  13   3   2   25.05    1.41 
  13   3   2   22.76    1.32 
 -14  -2  -2    0.34    0.16 
  14   2   2    0.37    0.15 
  14   2   2    0.13    0.13 
 -15  -1  -2    5.43    0.48 
  15   1   2    5.85    0.58 
  15   1   2    5.38    0.35 
 -16   0  -2   12.74    0.92 
  16   0   2   14.95    1.00 
  16   0   2   15.04    0.93 
  16   0   2   14.27    0.81 
 -17   1  -2   60.08    3.21 
 -17   1  -2   61.92    3.38 
  17  -1   2   61.10    3.17 
  17  -1   2   64.85    3.38 
 -18   2  -2   37.10    2.13 
 -18   2  -2   39.05    2.21 
  18  -2   2   39.37    2.10 
  18  -2   2   39.79    2.28 
 -19   3  -2   34.28    1.95 
 -19   3  -2   33.57    1.99 
  19  -3   2   35.21    1.92 
  19  -3   2   35.10    2.09 
 -20   4  -2   13.58    0.99 
  20  -4   2   13.93    1.11 
  20  -4   2   16.47    1.01 
 -21   5  -2   25.55    1.62 
  21  -5   2   27.25    1.79 
  21  -5   2   28.97    1.65 
 -22   6  -2   20.70    1.32 
  22  -6   2   21.16    1.51 
  22  -6   2   19.67    1.33 
 -23   7  -2   16.33    1.36 
  23  -7   2   18.49    1.24 
 -24   8  -2    0.80    0.37 
  24  -8   2    1.35    0.35 
  -3 -15  -2    1.84    0.52 
   3  15   2    1.31    0.43 
  -4 -14  -2    7.42    0.93 
   4  14   2    9.72    1.03 
  -5 -13  -2   13.62    1.15 
   5  13   2   14.67    1.17 
  -6 -12  -2   34.84    2.20 
   6  12   2   32.55    2.11 
  -7 -11  -2   47.35    2.91 
   7  11   2   49.77    2.83 
  -8 -10  -2   47.80    2.88 
   8  10   2   48.51    2.78 
  -9  -9  -2   41.99    2.49 
   9   9   2   40.67    2.38 
   9   9   2   40.35    2.15 
 -10  -8  -2   21.94    1.56 
  10   8   2   23.70    1.36 
  10   8   2   26.80    1.55 
 -11  -7  -2   39.47    2.43 
  11   7   2   39.45    2.16 
  11   7   2   44.44    2.36 
 -12  -6  -2   35.81    2.01 
  12   6   2   29.46    1.75 
  12   6   2   32.78    1.89 
 -13  -5  -2   18.62    1.22 
  13   5   2   18.32    1.18 
  13   5   2   16.99    1.08 
 -14  -4  -2   12.75    0.92 
  14   4   2   12.90    0.91 
 -15  -3  -2    0.08    0.13 
  15   3   2    0.05    0.14 
  15   3   2    0.10    0.10 
 -16  -2  -2   59.84    3.39 
  16   2   2   63.73    3.34 
 -17  -1  -2   62.68    3.49 
  17   1   2   67.71    3.46 
  17   1   2   60.48    3.26 
 -18   0  -2  162.19    7.71 
 -18   0  -2  155.58    8.23 
  18   0   2  158.32    7.67 
  18   0   2  152.14    7.99 
 -19   1  -2    0.54    0.20 
 -19   1  -2    0.43    0.19 
  19  -1   2    0.32    0.14 
  19  -1   2    0.53    0.26 
 -20   2  -2   20.05    1.31 
 -20   2  -2   20.60    1.31 
  20  -2   2   21.87    1.43 
  20  -2   2   20.59    1.22 
 -21   3  -2   36.37    2.05 
  21  -3   2   35.33    2.18 
  21  -3   2   35.17    1.98 
 -22   4  -2   45.11    2.46 
  22  -4   2   43.08    2.43 
  22  -4   2   44.29    2.65 
 -23   5  -2    9.80    0.83 
  23  -5   2   11.71    0.84 
  23  -5   2   10.57    1.04 
 -24   6  -2    5.32    0.66 
  24  -6   2    5.21    0.79 
  24  -6   2    6.09    0.65 
 -25   7  -2    1.60    0.48 
  25  -7   2    2.20    0.41 
  -5 -15  -2   14.02    1.25 
   5  15   2   13.01    1.30 
  -6 -14  -2    2.30    0.53 
   6  14   2    1.91    0.49 
  -7 -13  -2   13.58    1.18 
   7  13   2   15.15    1.19 
  -8 -12  -2   10.90    0.99 
   8  12   2   12.29    1.01 
  -9 -11  -2   23.57    1.61 
   9  11   2   21.41    1.51 
 -10 -10  -2   54.48    3.20 
  10  10   2   53.08    3.06 
 -11  -9  -2   70.15    4.07 
  11   9   2   73.01    3.91 
 -12  -8  -2    3.51    0.53 
  12   8   2    3.90    0.53 
 -13  -7  -2    6.73    0.74 
  13   7   2    8.91    0.71 
 -14  -6  -2    5.18    0.61 
  14   6   2    4.12    0.47 
  14   6   2    5.20    0.58 
 -15  -5  -2    0.39    0.20 
  15   5   2    0.38    0.17 
  15   5   2    0.33    0.19 
 -16  -4  -2   12.62    1.00 
  16   4   2   15.16    1.03 
  16   4   2   15.48    0.97 
 -17  -3  -2   31.59    1.92 
  17   3   2   32.32    1.80 
  17   3   2   31.44    1.90 
 -18  -2  -2   36.78    2.10 
  18   2   2   36.00    2.09 
  18   2   2   32.84    1.94 
 -19  -1  -2    0.52    0.21 
  19   1   2    0.60    0.20 
  19   1   2    0.68    0.27 
 -20   0  -2    5.70    0.60 
 -20   0  -2    4.92    0.53 
  20   0   2    3.76    0.55 
 -21   1  -2   28.97    1.79 
 -21   1  -2   28.27    1.76 
  21  -1   2   31.50    1.88 
 -22   2  -2   19.93    1.27 
  22  -2   2   17.51    1.33 
 -23   3  -2   63.71    3.42 
  23  -3   2   63.83    3.62 
 -24   4  -2    4.06    0.57 
  24  -4   2    4.40    0.69 
 -25   5  -2    5.49    0.68 
  25  -5   2    5.16    0.77 
 -26   6  -2    0.18    0.25 
  26  -6   2    0.10    0.33 
  -7 -15  -2    6.76    0.93 
   7  15   2    5.06    0.82 
  -8 -14  -2   14.81    1.27 
   8  14   2   14.81    1.26 
  -9 -13  -2   20.17    1.53 
   9  13   2   19.01    1.44 
 -10 -12  -2   11.21    1.00 
  10  12   2   10.17    1.04 
 -11 -11  -2    2.58    0.50 
  11  11   2    2.64    0.48 
 -12 -10  -2   18.77    1.43 
  12  10   2   19.38    1.19 
  12  10   2   21.01    1.40 
 -13  -9  -2   24.15    1.69 
  13   9   2   24.77    1.63 
  13   9   2   25.52    1.46 
 -14  -8  -2    0.12    0.22 
  14   8   2    0.01    0.16 
  14   8   2   -0.07    0.11 
 -15  -7  -2    0.34    0.22 
  15   7   2    0.52    0.19 
  15   7   2    0.70    0.25 
 -16  -6  -2    4.60    0.60 
  16   6   2    4.97    0.60 
  16   6   2    4.53    0.52 
 -17  -5  -2    0.25    0.20 
  17   5   2    0.29    0.21 
  17   5   2    0.81    0.22 
 -18  -4  -2    9.64    0.82 
  18   4   2   11.21    0.79 
  18   4   2    9.68    0.82 
 -19  -3  -2   32.64    2.05 
  19   3   2   33.51    1.93 
  19   3   2   36.12    2.07 
 -20  -2  -2   20.74    1.37 
  20   2   2   21.29    1.32 
  20   2   2   20.33    1.40 
 -21  -1  -2   25.92    1.69 
 -21  -1  -2   27.12    1.67 
  21   1   2   26.12    1.62 
  21   1   2   30.28    1.77 
 -22   0  -2   67.23    3.58 
 -22   0  -2   69.72    3.76 
  22   0   2   63.80    3.70 
 -23   1  -2   39.22    2.30 
  23  -1   2   40.47    2.42 
 -24   2  -2   11.60    0.94 
  24  -2   2   12.04    1.03 
 -25   3  -2    4.74    0.63 
  25  -3   2    4.70    0.72 
 -26   4  -2    0.38    0.26 
  26  -4   2    0.27    0.32 
 -27   5  -2    0.28    0.26 
  27  -5   2    0.45    0.39 
 -10 -14  -2    2.51    0.59 
  10  14   2    2.06    0.53 
 -11 -13  -2    5.12    0.76 
  11  13   2    5.17    0.75 
 -12 -12  -2    6.26    0.84 
  12  12   2    6.16    0.81 
 -13 -11  -2    4.19    0.68 
  13  11   2    4.77    0.68 
 -14 -10  -2    6.69    0.83 
  14  10   2    7.34    0.81 
  14  10   2    6.06    0.61 
 -15  -9  -2    6.88    0.83 
  15   9   2    7.52    0.69 
  15   9   2    8.42    0.83 
 -16  -8  -2   12.26    1.04 
  16   8   2   10.97    0.94 
  16   8   2   13.46    0.90 
 -17  -7  -2   15.96    1.24 
  17   7   2   16.32    1.10 
  17   7   2   17.74    1.22 
 -18  -6  -2    6.69    0.77 
  18   6   2    7.61    0.78 
  18   6   2    7.84    0.71 
 -19  -5  -2   21.31    1.49 
  19   5   2   23.46    1.40 
  19   5   2   21.92    1.48 
 -20  -4  -2   13.78    1.05 
  20   4   2   13.91    0.99 
  20   4   2   13.37    1.06 
 -21  -3  -2   34.44    2.04 
  21   3   2   30.98    2.00 
  21   3   2   31.97    1.89 
 -22  -2  -2   17.79    1.27 
  22   2   2   18.58    1.31 
  22   2   2   17.89    1.21 
 -23  -1  -2   35.04    2.17 
 -23  -1  -2   34.45    2.10 
  23   1   2   38.02    2.24 
 -24   0  -2    2.69    0.48 
  24   0   2    1.79    0.46 
 -25   1  -2    5.11    0.66 
  25  -1   2    4.47    0.67 
 -26   2  -2    0.01    0.23 
  26  -2   2    0.38    0.31 
 -27   3  -2    0.17    0.24 
  27  -3   2   -0.06    0.29 
 -28   4  -2    0.00    0.25 
  28  -4   2    0.18    0.36 
 -12 -14  -2   -0.04    0.27 
  12  14   2    0.65    0.38 
 -13 -13  -2   -0.24    0.26 
  13  13   2    0.10    0.26 
 -14 -12  -2    0.36    0.32 
  14  12   2    0.02    0.23 
 -15 -11  -2    0.38    0.30 
  15  11   2    0.13    0.22 
 -16 -10  -2    5.44    0.76 
  16  10   2    4.47    0.54 
  16  10   2    4.88    0.68 
 -17  -9  -2   11.86    1.11 
  17   9   2   14.97    1.12 
  17   9   2   14.18    0.98 
 -18  -8  -2   28.74    1.89 
  18   8   2   27.00    1.65 
  18   8   2   27.10    1.79 
 -19  -7  -2    0.73    0.30 
  19   7   2    1.76    0.35 
  19   7   2    1.04    0.32 
 -20  -6  -2   23.62    1.69 
  20   6   2   23.13    1.53 
  20   6   2   29.56    1.72 
 -21  -5  -2   25.95    1.74 
  21   5   2   26.79    1.72 
  21   5   2   25.75    1.61 
 -22  -4  -2   41.59    2.54 
  22   4   2   41.86    2.37 
  22   4   2   41.94    2.52 
 -23  -3  -2   61.83    3.69 
  23   3   2   65.73    3.47 
  23   3   2   66.56    3.65 
 -24  -2  -2   13.05    1.02 
 -24  -2  -2   11.68    0.98 
  24   2   2   11.43    1.08 
 -25  -1  -2    3.61    0.56 
  25   1   2    5.70    0.75 
 -26   0  -2    6.02    0.76 
  26   0   2    7.23    0.87 
 -27   1  -2    0.97    0.32 
  27  -1   2    1.12    0.40 
 -28   2  -2    2.68    0.53 
  28  -2   2    2.53    0.57 
 -15 -13  -2    2.17    0.57 
  15  13   2    2.67    0.57 
 -16 -12  -2    2.54    0.59 
  16  12   2    3.09    0.58 
 -17 -11  -2   10.44    1.15 
  17  11   2   11.35    1.11 
 -18 -10  -2   15.28    1.29 
  18  10   2   13.56    1.03 
  18  10   2   16.70    1.25 
 -19  -9  -2   18.25    1.47 
  19   9   2   21.33    1.45 
  19   9   2   18.27    1.26 
 -20  -8  -2   15.77    1.27 
  20   8   2   14.60    1.19 
  20   8   2   15.86    1.11 
 -21  -7  -2   12.25    1.06 
  21   7   2   10.90    0.91 
  21   7   2   13.40    1.05 
 -22  -6  -2   19.04    1.44 
  22   6   2   18.13    1.29 
  22   6   2   21.23    1.44 
 -23  -5  -2   10.76    1.02 
  23   5   2   10.06    0.93 
  23   5   2   11.65    0.98 
 -24  -4  -2    3.64    0.58 
  24   4   2    3.86    0.58 
  24   4   2    4.11    0.64 
 -25  -3  -2    4.11    0.61 
 -25  -3  -2    4.07    0.61 
  25   3   2    4.09    0.65 
  25   3   2    2.97    0.51 
 -26  -2  -2    0.20    0.23 
 -26  -2  -2   -0.05    0.24 
  26   2   2   -0.01    0.23 
 -27  -1  -2    0.36    0.29 
  27   1   2    0.85    0.36 
 -28   0  -2    3.71    0.61 
  28   0   2    3.04    0.60 
 -29   1  -2    7.88    0.92 
  29  -1   2    7.28    0.97 
 -18 -12  -2    1.71    0.56 
  18  12   2    1.28    0.44 
 -19 -11  -2   15.41    1.36 
  19  11   2   14.95    1.26 
 -20 -10  -2   15.36    1.37 
  20  10   2   17.80    1.19 
  20  10   2   15.67    1.29 
 -21  -9  -2   14.60    1.29 
  21   9   2   13.89    1.20 
  21   9   2   15.81    1.12 
 -22  -8  -2    5.56    0.81 
  22   8   2    6.20    0.73 
  22   8   2    7.90    0.87 
 -23  -7  -2   17.60    1.45 
  23   7   2   20.07    1.44 
  23   7   2   19.70    1.33 
 -24  -6  -2    5.85    0.79 
  24   6   2    4.81    0.67 
  24   6   2    4.40    0.70 
 -25  -5  -2    4.56    0.69 
  25   5   2    5.92    0.78 
  25   5   2    4.58    0.65 
 -26  -4  -2    0.01    0.20 
 -26  -4  -2    0.19    0.26 
  26   4   2    0.17    0.31 
 -27  -3  -2    0.10    0.23 
 -27  -3  -2    0.26    0.27 
  27   3   2    0.29    0.32 
 -28  -2  -2    2.03    0.49 
  28   2   2    1.79    0.49 
 -29  -1  -2    6.05    0.84 
  29   1   2    8.38    1.01 
 -22 -10  -2    8.73    1.10 
  22  10   2   12.23    1.17 
  22  10   2    9.35    0.93 
 -23  -9  -2    1.17    0.48 
  23   9   2    1.65    0.49 
  23   9   2    1.70    0.39 
 -24  -8  -2    0.65    0.40 
  24   8   2    1.67    0.46 
  24   8   2    1.52    0.39 
 -25  -7  -2    1.69    0.50 
  25   7   2    1.84    0.44 
  25   7   2    1.51    0.45 
 -26  -6  -2    0.34    0.32 
  26   6   2   -0.11    0.27 
  26   6   2   -0.11    0.21 
 -27  -5  -2    0.52    0.34 
 -27  -5  -2    0.01    0.24 
  27   5   2    0.17    0.33 
 -28  -4  -2    0.31    0.32 
 -28  -4  -2    0.86    0.35 
  28   4   2   -0.02    0.32 
 -31  -3   3    0.11    0.33 
  30   4  -3    0.88    0.30 
 -30  -4   3    0.18    0.32 
  29   5  -3    0.02    0.18 
 -29  -5   3    0.05    0.28 
  28   6  -3    1.13    0.33 
 -28  -6   3    1.17    0.43 
  27   7  -3    0.82    0.30 
 -27  -7   3    0.80    0.41 
  26   8  -3    0.76    0.28 
 -26  -8   3    0.36    0.34 
  25   9  -3    1.59    0.40 
 -25  -9   3    2.97    0.61 
  24  10  -3    7.58    0.83 
 -24 -10   3    6.02    0.90 
  31   1  -3    0.14    0.23 
 -31  -1   3   -0.25    0.26 
  30   2  -3    2.90    0.51 
 -30  -2   3    3.69    0.64 
  29   3  -3    0.66    0.29 
 -29  -3   3    1.26    0.41 
  28   4  -3    0.32    0.20 
 -28  -4   3    0.27    0.28 
  27   5  -3    2.20    0.43 
 -27  -5   3    2.41    0.51 
  26   6  -3    6.04    0.72 
 -26  -6   3    6.06    0.81 
  25   7  -3    8.46    0.89 
  25   7  -3    9.26    0.89 
 -25  -7   3    9.67    1.04 
  24   8  -3    1.41    0.38 
  24   8  -3    1.99    0.41 
 -24  -8   3    1.01    0.38 
  23   9  -3    0.58    0.27 
  23   9  -3    0.00    0.15 
 -23  -9   3    0.23    0.30 
  22  10  -3    0.21    0.20 
  22  10  -3    0.12    0.25 
 -22 -10   3    0.06    0.26 
  21  11  -3    4.39    0.64 
  21  11  -3    4.71    0.64 
 -21 -11   3    4.07    0.76 
  20  12  -3    4.02    0.62 
 -20 -12   3    3.05    0.66 
  31  -1  -3   -0.11    0.22 
 -31   1   3    0.67    0.34 
  30   0  -3    0.51    0.25 
 -30   0   3   -0.12    0.26 
  29   1  -3    0.73    0.28 
 -29  -1   3    0.10    0.26 
  28   2  -3    2.02    0.41 
 -28  -2   3    1.76    0.44 
  27   3  -3    0.37    0.22 
 -27  -3   3    0.31    0.28 
  26   4  -3    2.81    0.50 
  26   4  -3    1.57    0.37 
 -26  -4   3    2.08    0.46 
  25   5  -3    0.91    0.34 
  25   5  -3    1.82    0.38 
 -25  -5   3    0.81    0.34 
  24   6  -3    3.17    0.52 
  24   6  -3    3.38    0.51 
 -24  -6   3    2.89    0.55 
  23   7  -3    1.09    0.32 
  23   7  -3    1.01    0.30 
 -23  -7   3    1.27    0.39 
  22   8  -3    0.02    0.16 
  22   8  -3    0.01    0.22 
 -22  -8   3    0.28    0.26 
  21   9  -3    1.42    0.35 
  21   9  -3    1.56    0.39 
 -21  -9   3    1.58    0.44 
  20  10  -3    2.12    0.44 
  20  10  -3    2.32    0.42 
 -20 -10   3    2.28    0.52 
  19  11  -3    3.43    0.57 
  19  11  -3    2.40    0.43 
 -19 -11   3    2.58    0.56 
  18  12  -3    5.74    0.77 
 -18 -12   3    6.16    0.87 
  17  13  -3    5.36    0.76 
 -17 -13   3    5.85    0.86 
  30  -2  -3    2.69    0.48 
 -30   2   3    1.86    0.47 
  29  -1  -3    0.02    0.19 
 -29   1   3    0.65    0.32 
  28   0  -3    0.35    0.21 
 -28   0   3   -0.06    0.20 
  27   1  -3    1.42    0.35 
  27   1  -3    1.45    0.38 
 -27  -1   3    0.71    0.31 
  26   2  -3    0.31    0.27 
  26   2  -3    0.30    0.19 
 -26  -2   3   -0.07    0.20 
  25   3  -3    0.34    0.20 
  25   3  -3    0.21    0.23 
 -25  -3   3    0.14    0.23 
  24   4  -3    0.75    0.28 
  24   4  -3    0.53    0.23 
 -24  -4   3    0.37    0.24 
  23   5  -3    1.16    0.30 
  23   5  -3    1.16    0.32 
 -23  -5   3    1.56    0.39 
  22   6  -3    1.97    0.37 
  22   6  -3    1.54    0.34 
 -22  -6   3    1.92    0.42 
  21   7  -3    0.13    0.20 
  21   7  -3    0.38    0.20 
 -21  -7   3    0.07    0.20 
  20   8  -3    3.09    0.48 
  20   8  -3    2.36    0.41 
 -20  -8   3    2.23    0.46 
  19   9  -3    1.08    0.31 
  19   9  -3    1.07    0.28 
 -19  -9   3    0.50    0.27 
  18  10  -3    0.27    0.24 
  18  10  -3    0.07    0.15 
 -18 -10   3    0.27    0.23 
  17  11  -3   16.62    1.24 
  17  11  -3   16.68    1.14 
 -17 -11   3   16.41    1.33 
  16  12  -3    2.68    0.50 
 -16 -12   3    3.53    0.63 
  15  13  -3    4.42    0.67 
 -15 -13   3    3.51    0.66 
  14  14  -3    0.43    0.33 
 -14 -14   3    0.29    0.33 
 -30   4   3    0.25    0.26 
  29  -3  -3    1.29    0.33 
 -29   3   3    0.53    0.31 
  28  -2  -3    1.20    0.33 
 -28   2   3    1.34    0.38 
  27  -1  -3    0.87    0.27 
  27  -1  -3    1.69    0.40 
 -27   1   3    1.05    0.33 
  26   0  -3    0.08    0.26 
  26   0  -3    0.15    0.19 
 -26   0   3    0.05    0.19 
  25   1  -3    3.95    0.53 
  25   1  -3    2.42    0.42 
 -25  -1   3    2.52    0.47 
  24   2  -3    5.94    0.63 
  24   2  -3    5.13    0.61 
 -24  -2   3    4.87    0.66 
  23   3  -3    1.56    0.34 
  23   3  -3    2.08    0.39 
 -23  -3   3    2.47    0.46 
  22   4  -3    2.75    0.43 
  22   4  -3    2.34    0.39 
 -22  -4   3    2.19    0.44 
  21   5  -3   -0.08    0.16 
  21   5  -3   -0.13    0.12 
 -21  -5   3   -0.09    0.17 
  20   6  -3   14.38    1.01 
  20   6  -3   14.52    1.02 
 -20  -6   3   13.61    1.09 
  19   7  -3    1.68    0.34 
  19   7  -3    1.22    0.27 
 -19  -7   3    0.65    0.28 
  18   8  -3    3.16    0.46 
  18   8  -3    3.16    0.47 
 -18  -8   3    3.18    0.52 
  17   9  -3    1.99    0.41 
  17   9  -3    1.93    0.35 
 -17  -9   3    2.09    0.45 
  16  10  -3    0.83    0.27 
  16  10  -3    0.31    0.19 
 -16 -10   3    0.35    0.22 
  15  11  -3    1.61    0.32 
  15  11  -3    1.80    0.42 
 -15 -11   3    1.97    0.45 
  14  12  -3   -0.01    0.22 
 -14 -12   3    0.09    0.23 
  13  13  -3    1.34    0.38 
 -13 -13   3    1.12    0.40 
  12  14  -3    1.27    0.40 
 -12 -14   3    0.91    0.38 
  28  -4  -3    0.83    0.27 
 -28   4   3    0.24    0.24 
  27  -3  -3    0.41    0.31 
  27  -3  -3    0.00    0.17 
 -27   3   3    0.13    0.22 
  26  -2  -3    0.52    0.27 
  26  -2  -3   -0.02    0.15 
 -26   2   3   -0.20    0.19 
  25  -1  -3    3.18    0.50 
  25  -1  -3    2.97    0.45 
 -25   1   3    2.22    0.44 
  24   0  -3    0.13    0.15 
  24   0  -3    0.18    0.19 
 -24   0   3    0.16    0.21 
  23   1  -3    7.09    0.69 
 -23  -1   3    7.41    0.77 
  22   2  -3   12.41    0.92 
  22   2  -3   13.94    0.95 
 -22  -2   3   12.62    1.00 
  21   3  -3   19.58    1.30 
  21   3  -3   22.00    1.34 
 -21  -3   3   21.67    1.45 
  20   4  -3   19.41    1.19 
  20   4  -3   17.52    1.16 
 -20  -4   3   17.65    1.28 
  19   5  -3    0.31    0.16 
  19   5  -3    0.04    0.16 
 -19  -5   3   -0.05    0.14 
  18   6  -3    1.16    0.26 
  18   6  -3    1.16    0.28 
 -18  -6   3    0.93    0.28 
  17   7  -3    8.67    0.70 
  17   7  -3    9.04    0.70 
 -17  -7   3    8.38    0.83 
  16   8  -3    2.71    0.42 
  16   8  -3    2.48    0.38 
 -16  -8   3    2.65    0.45 
  15   9  -3    3.52    0.46 
  15   9  -3    4.14    0.54 
 -15  -9   3    4.52    0.61 
  14  10  -3    0.17    0.15 
  14  10  -3    0.34    0.22 
 -14 -10   3   -0.26    0.15 
  13  11  -3    4.53    0.53 
  13  11  -3    5.08    0.66 
 -13 -11   3    5.46    0.72 
  12  12  -3    4.75    0.66 
 -12 -12   3    4.93    0.69 
  11  13  -3    8.00    0.89 
 -11 -13   3    6.79    0.87 
  10  14  -3    1.35    0.43 
 -10 -14   3    1.99    0.48 
   9  15  -3    1.26    0.44 
  -9 -15   3    0.52    0.35 
 -27   5   3    1.93    0.40 
 -27   5   3    1.20    0.38 
  26  -4  -3    2.22    0.46 
  26  -4  -3    2.36    0.41 
 -26   4   3    1.80    0.42 
  25  -3  -3    0.43    0.27 
  25  -3  -3    0.22    0.17 
 -25   3   3    0.19    0.21 
  24  -2  -3    6.66    0.66 
  24  -2  -3    6.59    0.70 
 -24   2   3    6.52    0.72 
  23  -1  -3    7.25    0.66 
  23  -1  -3    6.38    0.65 
 -23   1   3    5.80    0.68 
  22   0  -3    0.03    0.17 
  22   0  -3   -0.05    0.13 
 -22   0   3    0.18    0.18 
  21   1  -3    0.97    0.24 
  21   1  -3    0.64    0.21 
 -21  -1   3    1.07    0.30 
  20   2  -3    5.11    0.53 
  20   2  -3    6.23    0.60 
 -20  -2   3    5.42    0.62 
  19   3  -3    1.14    0.25 
  19   3  -3    0.98    0.24 
 -19  -3   3    0.88    0.27 
  18   4  -3    7.45    0.58 
  18   4  -3    6.18    0.61 
 -18  -4   3    7.19    0.70 
  17   5  -3    0.15    0.12 
  17   5  -3    0.05    0.12 
 -17  -5   3   -0.06    0.12 
  16   6  -3    4.53    0.50 
  16   6  -3    6.19    0.56 
 -16  -6   3    4.75    0.59 
  15   7  -3    0.86    0.22 
  15   7  -3    0.63    0.20 
 -15  -7   3    0.53    0.21 
  14   8  -3    0.06    0.13 
  14   8  -3    0.63    0.22 
 -14  -8   3    0.34    0.21 
  13   9  -3    2.38    0.40 
  13   9  -3    2.45    0.37 
 -13  -9   3    3.21    0.50 
  12  10  -3    1.51    0.29 
  12  10  -3    1.42    0.32 
 -12 -10   3    1.97    0.41 
  11  11  -3    0.04    0.14 
  11  11  -3    0.31    0.21 
 -11 -11   3    0.29    0.23 
  10  12  -3   23.14    1.55 
 -10 -12   3   21.75    1.58 
   9  13  -3    7.89    0.89 
  -9 -13   3    7.48    0.88 
   8  14  -3    0.00    0.24 
  -8 -14   3    0.25    0.25 
   7  15  -3    0.27    0.30 
  -7 -15   3   -0.27    0.26 
  27  -7  -3    0.86    0.29 
 -27   7   3    0.94    0.37 
  26  -6  -3    6.36    0.67 
 -26   6   3    5.24    0.71 
  25  -5  -3    1.01    0.28 
  25  -5  -3    1.85    0.34 
 -25   5   3    1.10    0.35 
 -25   5   3    0.97    0.29 
  24  -4  -3    1.21    0.34 
  24  -4  -3    0.47    0.19 
  24  -4  -3    0.75    0.27 
  24  -4  -3    0.58    0.23 
 -24   4   3    0.45    0.23 
 -24   4   3    0.64    0.21 
  23  -3  -3    2.36    0.42 
  23  -3  -3    2.44    0.38 
 -23   3   3    1.40    0.35 
 -23   3   3    2.22    0.34 
  22  -2  -3   12.21    0.89 
  22  -2  -3   13.66    0.86 
 -22   2   3   10.29    0.78 
 -22   2   3   10.85    0.90 
  21  -1  -3    1.29    0.29 
  21  -1  -3    1.00    0.24 
 -21   1   3    1.07    0.22 
 -21   1   3    1.03    0.28 
  20   0  -3    0.19    0.14 
  20   0  -3    0.01    0.11 
 -20   0   3    0.13    0.15 
 -20   0   3   -0.05    0.09 
  19   1  -3    0.00    0.12 
  19   1  -3    0.00    0.12 
 -19  -1   3   -0.03    0.09 
 -19  -1   3    0.14    0.14 
  18   2  -3    3.12    0.40 
  18   2  -3    3.96    0.42 
 -18  -2   3    3.66    0.48 
 -18  -2   3    3.18    0.29 
  17   3  -3    2.97    0.39 
  17   3  -3    3.24    0.37 
 -17  -3   3    2.86    0.24 
 -17  -3   3    2.52    0.40 
  16   4  -3    1.02    0.22 
  16   4  -3    1.46    0.25 
 -16  -4   3    1.59    0.16 
 -16  -4   3    1.04    0.26 
  15   5  -3    2.21    0.32 
  15   5  -3    1.96    0.31 
 -15  -5   3    2.50    0.39 
  14   6  -3    1.12    0.23 
  14   6  -3    0.43    0.18 
 -14  -6   3    1.12    0.26 
  13   7  -3    1.77    0.31 
  13   7  -3    2.33    0.33 
 -13  -7   3    1.56    0.32 
  12   8  -3    2.27    0.33 
  12   8  -3    0.98    0.26 
 -12  -8   3    1.16    0.29 
  11   9  -3    4.04    0.52 
  11   9  -3    3.69    0.43 
 -11  -9   3    3.62    0.53 
  10  10  -3    6.52    0.56 
  10  10  -3    7.91    0.76 
 -10 -10   3    8.13    0.79 
   9  11  -3   12.33    1.00 
  -9 -11   3   14.09    1.07 
   8  12  -3    0.18    0.21 
  -8 -12   3    0.78    0.28 
   7  13  -3    2.46    0.48 
  -7 -13   3    2.27    0.46 
   6  14  -3    0.37    0.26 
  -6 -14   3    0.77    0.31 
   5  15  -3    0.06    0.27 
  -5 -15   3    0.43    0.30 
  26  -8  -3    0.01    0.23 
 -26   8   3    0.04    0.30 
  25  -7  -3    9.58    0.78 
 -25   7   3    7.20    0.86 
  24  -6  -3    4.17    0.55 
  24  -6  -3    3.47    0.49 
 -24   6   3    2.59    0.50 
  23  -5  -3    1.29    0.29 
  23  -5  -3    1.22    0.32 
  23  -5  -3    1.42    0.28 
 -23   5   3    0.78    0.29 
  22  -4  -3    2.63    0.41 
  22  -4  -3    2.35    0.36 
  22  -4  -3    2.10    0.42 
  22  -4  -3    2.80    0.38 
  21  -3  -3   23.66    1.40 
  21  -3  -3   24.92    1.53 
  21  -3  -3   24.45    1.41 
 -21   3   3   22.00    1.40 
  20  -2  -3    5.97    0.58 
  20  -2  -3    5.78    0.60 
  20  -2  -3    6.46    0.57 
 -20   2   3    5.41    0.51 
 -20   2   3    5.99    0.61 
  19  -1  -3    0.05    0.11 
  19  -1  -3    0.27    0.14 
 -19   1   3    0.05    0.13 
 -19   1   3    0.06    0.10 
  18   0  -3    0.05    0.11 
  18   0  -3   -0.05    0.09 
 -18   0   3    0.13    0.12 
 -18   0   3    0.02    0.09 
  17   1  -3    0.19    0.12 
  17   1  -3    0.44    0.15 
 -17  -1   3    0.47    0.19 
 -17  -1   3    0.28    0.11 
  16   2  -3    0.51    0.16 
  16   2  -3    0.72    0.18 
 -16  -2   3    0.56    0.20 
 -16  -2   3    0.79    0.14 
  15   3  -3    0.33    0.13 
  15   3  -3    0.24    0.13 
 -15  -3   3    0.24    0.15 
 -15  -3   3    0.27    0.09 
  14   4  -3    0.15    0.10 
  14   4  -3    0.15    0.13 
 -14  -4   3    0.07    0.07 
 -14  -4   3    0.16    0.14 
  13   5  -3    4.02    0.43 
  13   5  -3    4.50    0.43 
 -13  -5   3    4.41    0.30 
 -13  -5   3    3.29    0.45 
  12   6  -3    7.04    0.54 
  12   6  -3    6.97    0.55 
 -12  -6   3    7.61    0.62 
 -12  -6   3    6.72    0.45 
  11   7  -3    8.66    0.64 
  11   7  -3    8.77    0.67 
 -11  -7   3    9.24    0.72 
 -11  -7   3    8.94    0.57 
  10   8  -3   -0.03    0.11 
  10   8  -3    0.10    0.16 
 -10  -8   3   -0.04    0.11 
 -10  -8   3    0.04    0.10 
   9   9  -3   17.26    1.04 
   9   9  -3   15.06    1.12 
  -9  -9   3   16.21    1.18 
  -9  -9   3   19.11    1.06 
   8  10  -3    3.19    0.47 
   8  10  -3    2.41    0.35 
  -8 -10   3    2.59    0.36 
  -8 -10   3    3.15    0.47 
   7  11  -3    3.52    0.52 
  -7 -11   3    2.42    0.37 
  -7 -11   3    2.77    0.47 
   6  12  -3    0.45    0.23 
  -6 -12   3    0.82    0.27 
  -6 -12   3    0.58    0.22 
   5  13  -3    0.39    0.24 
  -5 -13   3    0.03    0.23 
  -5 -13   3    1.05    0.29 
   4  14  -3    2.55    0.53 
  -4 -14   3    1.02    0.34 
  -4 -14   3    1.72    0.37 
   3  15  -3    1.72    0.46 
  -3 -15   3    2.50    0.49 
  -3 -15   3    1.77    0.41 
  25  -9  -3    1.91    0.41 
 -25   9   3    1.45    0.44 
  24  -8  -3    1.46    0.32 
 -24   8   3    0.46    0.32 
  23  -7  -3    1.34    0.30 
  23  -7  -3    1.04    0.29 
 -23   7   3    0.80    0.35 
  22  -6  -3    1.83    0.36 
  22  -6  -3    2.32    0.38 
 -22   6   3    2.20    0.42 
  21  -5  -3    0.01    0.16 
  21  -5  -3    0.22    0.16 
  21  -5  -3   -0.03    0.12 
 -21   5   3    0.02    0.16 
  20  -4  -3   15.94    1.06 
  20  -4  -3   17.45    1.05 
  20  -4  -3   16.69    1.15 
  20  -4  -3   17.61    1.16 
  19  -3  -3    1.04    0.26 
  19  -3  -3    1.82    0.31 
  19  -3  -3    1.05    0.22 
  19  -3  -3    0.95    0.22 
  18  -2  -3    2.88    0.37 
  18  -2  -3    4.00    0.45 
  18  -2  -3    3.41    0.41 
 -18   2   3    3.05    0.35 
  17  -1  -3    0.33    0.16 
  17  -1  -3    0.29    0.13 
  17  -1  -3    0.38    0.14 
 -17   1   3    0.41    0.13 
  16   0  -3   -0.09    0.07 
  16   0  -3    0.08    0.09 
 -16   0   3    0.02    0.08 
 -16   0   3   -0.06    0.11 
  15   1  -3    0.45    0.14 
  15   1  -3    0.37    0.13 
 -15  -1   3    0.41    0.17 
 -15  -1   3    0.40    0.11 
  14   2  -3    5.77    0.48 
  14   2  -3    6.89    0.49 
 -14  -2   3    6.87    0.43 
 -14  -2   3    7.18    0.57 
  13   3  -3    0.21    0.13 
  13   3  -3    0.20    0.10 
 -13  -3   3    0.14    0.12 
 -13  -3   3    0.13    0.08 
  12   4  -3   11.44    0.76 
  12   4  -3   11.60    0.76 
 -12  -4   3   12.33    0.85 
 -12  -4   3   12.69    0.69 
  11   5  -3    1.23    0.23 
  11   5  -3    1.01    0.20 
 -11  -5   3    1.26    0.16 
 -11  -5   3    1.25    0.26 
  10   6  -3    3.84    0.41 
  10   6  -3    5.34    0.45 
 -10  -6   3    5.14    0.36 
 -10  -6   3    4.88    0.51 
   9   7  -3    4.15    0.46 
   9   7  -3    3.69    0.40 
  -9  -7   3    4.23    0.34 
  -9  -7   3    3.98    0.48 
   8   8  -3    0.75    0.20 
   8   8  -3    0.85    0.23 
  -8  -8   3    1.39    0.23 
  -8  -8   3    1.13    0.27 
   7   9  -3    0.15    0.13 
   7   9  -3    0.20    0.16 
  -7  -9   3    0.12    0.12 
  -7  -9   3    0.16    0.15 
   6  10  -3    0.24    0.15 
   6  10  -3    0.61    0.22 
  -6 -10   3    0.55    0.19 
  -6 -10   3    0.21    0.20 
   5  11  -3    0.74    0.25 
  -5 -11   3    0.14    0.16 
  -5 -11   3    0.44    0.22 
   4  12  -3    0.45    0.23 
  -4 -12   3    0.28    0.22 
  -4 -12   3    0.40    0.21 
   3  13  -3    2.57    0.47 
  -3 -13   3    1.87    0.37 
  -3 -13   3    2.61    0.45 
   2  14  -3    0.32    0.22 
  -2 -14   3    0.21    0.24 
  -2 -14   3    0.08    0.20 
   1  15  -3    0.57    0.32 
  -1 -15   3    0.57    0.27 
  24 -10  -3    7.84    0.87 
 -24  10   3    7.07    0.93 
  23  -9  -3    0.09    0.18 
 -23   9   3    0.16    0.29 
  22  -8  -3    0.40    0.24 
  22  -8  -3   -0.04    0.15 
 -22   8   3    0.20    0.23 
  21  -7  -3    0.24    0.19 
  21  -7  -3    0.18    0.16 
 -21   7   3    0.31    0.24 
  20  -6  -3   15.27    1.10 
  20  -6  -3   16.66    1.09 
 -20   6   3   16.21    1.13 
 -20   6   3   15.35    0.99 
  19  -5  -3    0.17    0.14 
  19  -5  -3    0.40    0.15 
  19  -5  -3    0.33    0.18 
 -19   5   3    0.05    0.16 
  18  -4  -3    6.99    0.63 
  18  -4  -3    6.17    0.50 
  18  -4  -3    7.74    0.57 
  18  -4  -3    6.12    0.56 
  17  -3  -3    3.57    0.43 
  17  -3  -3    2.94    0.36 
  17  -3  -3    3.36    0.37 
  17  -3  -3    3.82    0.43 
  16  -2  -3    0.86    0.20 
  16  -2  -3    0.61    0.18 
  16  -2  -3    0.47    0.15 
  16  -2  -3    0.92    0.19 
  15  -1  -3    0.39    0.14 
  15  -1  -3    0.31    0.13 
  15  -1  -3    0.19    0.11 
 -15   1   3    0.45    0.13 
  14   0  -3   -0.03    0.07 
  14   0  -3    0.16    0.09 
  14   0  -3   -0.05    0.08 
 -14   0   3   -0.02    0.10 
 -14   0   3    0.02    0.07 
  13   1  -3    5.08    0.41 
  13   1  -3    4.71    0.38 
 -13  -1   3    5.15    0.49 
 -13  -1   3    5.70    0.37 
  12   2  -3    4.79    0.40 
  12   2  -3    5.36    0.39 
 -12  -2   3    5.24    0.35 
 -12  -2   3    5.69    0.47 
  11   3  -3    1.34    0.19 
  11   3  -3    1.67    0.25 
 -11  -3   3    0.87    0.21 
 -11  -3   3    1.20    0.15 
  10   4  -3    1.88    0.24 
  10   4  -3    1.26    0.22 
 -10  -4   3    1.56    0.27 
 -10  -4   3    1.84    0.18 
   9   5  -3    2.14    0.28 
   9   5  -3    2.61    0.30 
  -9  -5   3    2.21    0.22 
  -9  -5   3    1.85    0.30 
   8   6  -3   99.57    5.16 
   8   6  -3  103.69    4.97 
  -8  -6   3   93.69    5.39 
  -8  -6   3  109.62    5.09 
   7   7  -3    1.50    0.25 
   7   7  -3    1.77    0.30 
  -7  -7   3    2.07    0.26 
  -7  -7   3    2.24    0.34 
   6   8  -3    4.13    0.39 
   6   8  -3    3.51    0.46 
  -6  -8   3    4.40    0.49 
  -6  -8   3    4.31    0.42 
   5   9  -3   13.46    0.84 
   5   9  -3   13.78    0.98 
  -5  -9   3   14.90    0.93 
  -5  -9   3   13.63    0.99 
   4  10  -3    0.08    0.14 
   4  10  -3    0.07    0.13 
  -4 -10   3    0.19    0.17 
  -4 -10   3    0.01    0.13 
   3  11  -3   15.70    1.13 
  -3 -11   3   15.70    1.06 
  -3 -11   3   14.47    1.08 
   2  12  -3    0.42    0.22 
  -2 -12   3    0.38    0.20 
  -2 -12   3    0.17    0.18 
   1  13  -3    0.82    0.29 
  -1 -13   3    0.93    0.29 
  -1 -13   3    0.38    0.23 
   0  14  -3    0.58    0.28 
   0 -14   3   -0.36    0.15 
  -1  15  -3    3.25    0.62 
   1 -15   3    3.74    0.60 
  22 -10  -3    0.06    0.21 
 -22  10   3    0.06    0.30 
  21  -9  -3    2.30    0.43 
 -21   9   3    2.12    0.48 
  20  -8  -3    3.36    0.49 
  20  -8  -3    3.42    0.49 
 -20   8   3    2.68    0.50 
  19  -7  -3    1.17    0.30 
  19  -7  -3    1.24    0.28 
 -19   7   3    1.74    0.36 
  18  -6  -3    1.57    0.29 
  18  -6  -3    1.23    0.27 
 -18   6   3    1.02    0.29 
 -18   6   3    1.05    0.22 
  17  -5  -3    0.27    0.15 
  17  -5  -3    0.23    0.13 
  17  -5  -3    0.00    0.09 
 -17   5   3   -0.09    0.13 
  16  -4  -3    1.30    0.26 
  16  -4  -3    1.22    0.24 
  16  -4  -3    1.13    0.24 
  16  -4  -3    1.26    0.22 
 -16   4   3    1.39    0.26 
  15  -3  -3    0.25    0.13 
  15  -3  -3    0.17    0.10 
  15  -3  -3    0.27    0.13 
  15  -3  -3    0.32    0.13 
  14  -2  -3    6.66    0.50 
  14  -2  -3    6.59    0.48 
  14  -2  -3    6.92    0.54 
  14  -2  -3    6.61    0.47 
  13  -1  -3    5.17    0.44 
  13  -1  -3    5.27    0.40 
  13  -1  -3    5.51    0.40 
 -13   1   3    4.85    0.38 
  12   0  -3    0.00    0.06 
  12   0  -3    0.20    0.09 
  12   0  -3   -0.04    0.06 
 -12   0   3    0.08    0.06 
  11   1  -3    5.99    0.40 
  11   1  -3    5.67    0.42 
 -11  -1   3    6.01    0.48 
 -11  -1   3    6.16    0.39 
  10   2  -3   29.71    1.61 
  10   2  -3   33.65    1.62 
 -10  -2   3   29.62    1.75 
 -10  -2   3   30.63    1.59 
   9   3  -3   14.80    0.83 
   9   3  -3   13.32    0.80 
  -9  -3   3   13.71    0.77 
  -9  -3   3   14.36    0.89 
   8   4  -3   21.76    1.16 
   8   4  -3   20.49    1.14 
  -8  -4   3   21.24    1.25 
  -8  -4   3   19.86    1.10 
   7   5  -3   33.53    1.67 
   7   5  -3   31.58    1.72 
  -7  -5   3   31.46    1.81 
  -7  -5   3   30.90    1.66 
   6   6  -3    3.14    0.36 
   6   6  -3    3.51    0.33 
  -6  -6   3    2.83    0.30 
  -6  -6   3    3.15    0.37 
   5   7  -3    4.10    0.44 
   5   7  -3    4.00    0.36 
  -5  -7   3    3.79    0.38 
  -5  -7   3    4.48    0.45 
   4   8  -3    2.53    0.37 
   4   8  -3    2.55    0.29 
  -4  -8   3    2.94    0.39 
  -4  -8   3    2.90    0.35 
   3   9  -3   17.65    0.99 
   3   9  -3   17.81    1.16 
  -3  -9   3   15.52    1.07 
  -3  -9   3   18.51    1.17 
   2  10  -3    9.57    0.64 
   2  10  -3    9.51    0.79 
  -2 -10   3   11.36    0.80 
  -2 -10   3    9.25    0.74 
   1  11  -3    3.38    0.51 
  -1 -11   3    2.44    0.39 
  -1 -11   3    1.54    0.33 
   0  12  -3    0.46    0.20 
   0 -12   3    0.38    0.22 
   0 -12   3    0.39    0.22 
  -1  13  -3    0.31    0.22 
   1 -13   3    0.03    0.16 
   1 -13   3   -0.06    0.20 
  -2  14  -3    2.89    0.56 
   2 -14   3    2.62    0.50 
  -3  15  -3    0.24    0.33 
   3 -15   3    0.07    0.28 
  21 -11  -3    2.95    0.53 
 -21  11   3    3.15    0.62 
  20 -10  -3    1.48    0.37 
 -20  10   3    2.62    0.53 
  19  -9  -3    0.68    0.25 
  19  -9  -3    1.63    0.35 
 -19   9   3    1.32    0.39 
  18  -8  -3    2.67    0.43 
  18  -8  -3    2.44    0.43 
 -18   8   3    3.15    0.52 
  17  -7  -3    9.20    0.75 
  17  -7  -3   10.22    0.78 
 -17   7   3    9.39    0.79 
  16  -6  -3    5.12    0.54 
  16  -6  -3    7.21    0.57 
 -16   6   3    5.13    0.56 
 -16   6   3    4.92    0.42 
  15  -5  -3    2.04    0.33 
  15  -5  -3    2.29    0.32 
  15  -5  -3    2.04    0.25 
 -15   5   3    1.89    0.32 
  14  -4  -3    0.06    0.11 
  14  -4  -3    0.08    0.09 
  14  -4  -3    0.08    0.10 
 -14   4   3    0.21    0.13 
  13  -3  -3    0.21    0.11 
  13  -3  -3    0.22    0.13 
  13  -3  -3    0.10    0.09 
  13  -3  -3    0.12    0.11 
  12  -2  -3    5.14    0.38 
  12  -2  -3    5.33    0.44 
  12  -2  -3    5.27    0.40 
  12  -2  -3    5.48    0.40 
  11  -1  -3    5.72    0.41 
  11  -1  -3    5.93    0.41 
  11  -1  -3    6.18    0.46 
 -11   1   3    6.04    0.41 
  10   0  -3    0.01    0.07 
  10   0  -3   -0.03    0.05 
  10   0  -3    0.03    0.06 
 -10   0   3    0.05    0.06 
   9   1  -3    2.26    0.25 
   9   1  -3    2.77    0.20 
  -9  -1   3    2.51    0.29 
  -9  -1   3    2.53    0.21 
   8   2  -3    6.81    0.43 
   8   2  -3    6.97    0.46 
  -8  -2   3    7.17    0.43 
  -8  -2   3    7.16    0.52 
   7   3  -3    1.41    0.20 
   7   3  -3    1.51    0.19 
  -7  -3   3    1.39    0.16 
  -7  -3   3    1.80    0.24 
   6   4  -3   15.27    0.88 
   6   4  -3   15.04    0.86 
  -6  -4   3   15.08    0.84 
  -6  -4   3   15.93    0.95 
   5   5  -3   25.10    1.42 
   5   5  -3   26.28    1.36 
  -5  -5   3   25.84    1.49 
  -5  -5   3   25.69    1.39 
   4   6  -3   82.32    4.20 
   4   6  -3   84.35    3.99 
  -4  -6   3   80.17    4.14 
  -4  -6   3   80.65    4.35 
   3   7  -3   43.06    2.07 
   3   7  -3   40.15    2.23 
  -3  -7   3   38.35    2.26 
  -3  -7   3   40.36    2.18 
   2   8  -3   32.14    2.04 
   2   8  -3   37.88    1.88 
  -2  -8   3   39.54    2.11 
  -2  -8   3   36.03    2.01 
   1   9  -3    5.92    0.62 
   1   9  -3    6.05    0.44 
  -1  -9   3    6.42    0.54 
  -1  -9   3    5.65    0.52 
   0  10  -3    3.72    0.52 
   0 -10   3    3.82    0.46 
   0 -10   3    4.12    0.50 
  -1  11  -3    1.86    0.38 
   1 -11   3    2.08    0.37 
   1 -11   3    1.79    0.33 
  -2  12  -3    0.47    0.21 
   2 -12   3    0.28    0.19 
   2 -12   3    0.07    0.17 
  -3  13  -3    0.48    0.26 
   3 -13   3    0.38    0.24 
  -4  14  -3    5.76    0.80 
   4 -14   3    4.72    0.70 
  -5  15  -3    1.49    0.49 
   5 -15   3    2.29    0.51 
  20 -12  -3    3.24    0.58 
 -20  12   3    2.87    0.63 
  19 -11  -3    2.56    0.48 
 -19  11   3    2.35    0.52 
  18 -10  -3    0.29    0.26 
  18 -10  -3    0.24    0.19 
 -18  10   3   -0.02    0.24 
  17  -9  -3    1.65    0.35 
  17  -9  -3    1.35    0.31 
 -17   9   3    1.16    0.34 
  16  -8  -3    2.36    0.38 
  16  -8  -3    1.55    0.32 
 -16   8   3    1.94    0.40 
  15  -7  -3    1.01    0.24 
  15  -7  -3    0.58    0.19 
 -15   7   3    0.76    0.26 
  14  -6  -3    1.07    0.24 
  14  -6  -3    1.16    0.23 
 -14   6   3    0.90    0.24 
 -14   6   3    0.84    0.16 
  13  -5  -3    3.99    0.43 
  13  -5  -3    3.94    0.30 
  13  -5  -3    4.10    0.42 
 -13   5   3    3.46    0.42 
  12  -4  -3   10.77    0.77 
  12  -4  -3   10.78    0.73 
  12  -4  -3   11.38    0.66 
 -12   4   3   12.07    0.76 
  11  -3  -3    1.02    0.16 
  11  -3  -3    1.21    0.20 
  11  -3  -3    0.95    0.20 
 -11   3   3    1.51    0.22 
  10  -2  -3   27.92    1.56 
  10  -2  -3   29.96    1.56 
  10  -2  -3   30.93    1.50 
  10  -2  -3   28.67    1.66 
   9  -1  -3    2.31    0.21 
   9  -1  -3    2.52    0.23 
   9  -1  -3    2.44    0.27 
  -9   1   3    2.53    0.23 
   8   0  -3    0.03    0.05 
   8   0  -3   -0.05    0.06 
   8   0  -3    0.01    0.04 
  -8   0   3    0.00    0.05 
   7   1  -3   64.41    3.56 
   7   1  -3   67.14    3.35 
   7   1  -3   68.07    3.29 
  -7  -1   3   71.27    3.39 
   6   2  -3  253.03   11.75 
   6   2  -3  250.23   11.38 
  -6  -2   3  209.21   12.31 
  -6  -2   3  248.45   11.75 
   5   3  -3  225.45   10.59 
   5   3  -3  224.76   10.97 
  -5  -3   3  230.64   10.95 
  -5  -3   3  214.31   11.47 
   4   4  -3   76.61    4.11 
   4   4  -3   81.02    3.96 
  -4  -4   3   84.73    4.09 
  -4  -4   3   84.98    4.29 
   3   5  -3   89.35    4.57 
   3   5  -3   90.80    4.38 
  -3  -5   3   82.85    4.73 
  -3  -5   3   99.43    4.55 
   2   6  -3   23.65    1.40 
   2   6  -3   25.41    1.29 
  -2  -6   3   25.25    1.37 
  -2  -6   3   23.24    1.41 
   1   7  -3   34.63    1.76 
   1   7  -3   31.96    1.91 
  -1  -7   3   37.32    1.91 
  -1  -7   3   33.29    1.93 
   0   8  -3    4.30    0.34 
   0   8  -3    5.09    0.52 
   0  -8   3    3.79    0.41 
   0  -8   3    3.77    0.44 
  -1   9  -3    0.64    0.22 
  -1   9  -3    0.67    0.16 
   1  -9   3    0.54    0.19 
   1  -9   3    0.70    0.19 
  -2  10  -3    0.00    0.16 
   2 -10   3   -0.03    0.14 
   2 -10   3    0.06    0.12 
  -3  11  -3    0.13    0.19 
   3 -11   3    0.30    0.19 
   3 -11   3    0.55    0.22 
  -4  12  -3    0.14    0.19 
   4 -12   3    0.13    0.18 
  -5  13  -3    3.94    0.63 
   5 -13   3    4.60    0.63 
  -6  14  -3    0.07    0.25 
   6 -14   3    0.34    0.29 
  18 -12  -3    3.66    0.60 
 -18  12   3    6.80    0.88 
  17 -11  -3   16.82    1.23 
  17 -11  -3   17.94    1.26 
 -17  11   3   15.26    1.27 
  16 -10  -3    0.49    0.22 
  16 -10  -3   -0.05    0.13 
 -16  10   3    0.56    0.29 
  15  -9  -3    3.67    0.51 
  15  -9  -3    5.37    0.58 
 -15   9   3    4.09    0.59 
  14  -8  -3    0.41    0.20 
  14  -8  -3    0.48    0.17 
 -14   8   3    0.32    0.20 
  13  -7  -3    2.11    0.34 
  13  -7  -3    2.19    0.35 
 -13   7   3    2.04    0.36 
  12  -6  -3    6.29    0.56 
 -12   6   3    7.35    0.44 
 -12   6   3    6.54    0.57 
  11  -5  -3    1.41    0.25 
  11  -5  -3    1.10    0.15 
  11  -5  -3    0.61    0.17 
 -11   5   3    1.39    0.24 
  10  -4  -3    1.83    0.25 
  10  -4  -3    2.05    0.27 
  10  -4  -3    1.39    0.17 
 -10   4   3    1.53    0.24 
   9  -3  -3   14.28    0.88 
   9  -3  -3   14.68    0.84 
   9  -3  -3   13.41    0.75 
  -9   3   3   14.28    0.83 
   8  -2  -3    7.51    0.44 
   8  -2  -3    6.93    0.51 
   8  -2  -3    7.07    0.47 
  -8   2   3    7.66    0.46 
   7  -1  -3   69.60    3.46 
   7  -1  -3   68.44    3.68 
   7  -1  -3   67.21    3.36 
  -7   1   3   74.18    3.51 
   6   0  -3   -0.40    0.04 
   6   0  -3   -0.47    0.06 
   6   0  -3   -0.43    0.05 
  -6   0   3   -0.39    0.05 
   5   1  -3   46.31    2.36 
   5   1  -3   52.84    2.56 
   5   1  -3   47.27    2.39 
  -5  -1   3   45.74    2.43 
   4   2  -3   12.29    0.68 
   4   2  -3   12.18    0.67 
  -4  -2   3   12.06    0.72 
  -4  -2   3   12.37    0.68 
   3   3  -3  252.86   11.41 
   3   3  -3  239.53   11.82 
  -3  -3   3  239.41   12.34 
  -3  -3   3  233.77   11.79 
   2   4  -3   15.41    0.83 
   2   4  -3   16.02    0.88 
  -2  -4   3   14.89    0.85 
  -2  -4   3   14.23    0.87 
   1   5  -3    8.33    0.61 
   1   5  -3    9.06    0.56 
  -1  -5   3    9.15    0.60 
  -1  -5   3   10.41    0.62 
   0   6  -3   20.32    1.18 
   0   6  -3   20.43    1.06 
   0  -6   3   18.61    1.14 
   0  -6   3   19.26    1.14 
  -1   7  -3    1.26    0.19 
  -1   7  -3    1.21    0.24 
   1  -7   3    1.01    0.22 
   1  -7   3    0.82    0.18 
  -2   8  -3    2.79    0.40 
  -2   8  -3    3.02    0.30 
   2  -8   3    2.81    0.33 
   2  -8   3    3.01    0.39 
  -3   9  -3    1.84    0.25 
  -3   9  -3    1.94    0.36 
   3  -9   3    1.63    0.31 
   3  -9   3    2.17    0.30 
  -4  10  -3    1.55    0.34 
   4 -10   3    1.22    0.29 
   4 -10   3    0.86    0.21 
  -5  11  -3    0.50    0.22 
   5 -11   3    0.01    0.15 
  -6  12  -3    0.63    0.26 
   6 -12   3    0.37    0.22 
  -7  13  -3    0.19    0.25 
   7 -13   3    1.36    0.37 
  -8  14  -3    0.38    0.31 
   8 -14   3    0.11    0.24 
  17 -13  -3    6.77    0.81 
 -17  13   3    5.87    0.87 
  16 -12  -3    2.46    0.47 
 -16  12   3    2.84    0.57 
  15 -11  -3    1.90    0.41 
  15 -11  -3    2.92    0.47 
 -15  11   3    2.27    0.51 
  14 -10  -3    0.10    0.19 
  14 -10  -3    0.11    0.16 
 -14  10   3   -0.14    0.20 
  13  -9  -3    2.59    0.41 
  13  -9  -3    2.12    0.38 
 -13   9   3    2.16    0.42 
  12  -8  -3    2.27    0.36 
  12  -8  -3    0.91    0.24 
 -12   8   3    1.37    0.31 
  11  -7  -3    8.96    0.68 
  11  -7  -3    8.70    0.65 
 -11   7   3    7.62    0.66 
  10  -6  -3    4.31    0.46 
  10  -6  -3    5.34    0.46 
 -10   6   3    5.47    0.51 
 -10   6   3    5.10    0.31 
   9  -5  -3    1.81    0.26 
   9  -5  -3    1.29    0.24 
   9  -5  -3    2.09    0.16 
  -9   5   3    2.38    0.31 
   8  -4  -3   20.20    1.05 
   8  -4  -3   22.36    1.25 
   8  -4  -3   20.09    1.17 
  -8   4   3   21.51    1.19 
   7  -3  -3    1.34    0.14 
   7  -3  -3    1.58    0.23 
   7  -3  -3    1.76    0.21 
  -7   3   3    1.55    0.20 
   6  -2  -3  276.55   12.78 
   6  -2  -3  237.47   12.18 
   6  -2  -3  236.64   11.72 
  -6   2   3  246.01   12.17 
   5  -1  -3   46.98    2.50 
   5  -1  -3   46.07    2.28 
  -5   1   3   46.97    2.34 
  -5   1   3   46.80    2.38 
   4   0  -3    0.00    0.05 
   4   0  -3    0.07    0.05 
  -4   0   3   -0.01    0.04 
   3   1  -3  327.62   15.58 
   3   1  -3  287.15   14.89 
   3   1  -3  313.43   14.39 
  -3  -1   3  294.25   14.89 
   2   2  -3   73.34    3.72 
   2   2  -3   75.53    3.61 
  -2  -2   3   71.75    3.72 
  -2  -2   3   79.31    3.88 
   1   3  -3   57.03    2.82 
   1   3  -3   57.04    2.71 
  -1  -3   3   48.02    2.88 
  -1  -3   3   60.77    2.81 
   0   4  -3   -0.06    0.08 
   0   4  -3    0.10    0.08 
   0  -4   3    0.06    0.08 
   0  -4   3    0.03    0.07 
  -1   5  -3    0.51    0.14 
  -1   5  -3    0.59    0.13 
   1  -5   3    0.80    0.16 
   1  -5   3    0.60    0.12 
  -2   6  -3    0.51    0.18 
  -2   6  -3    0.88    0.16 
   2  -6   3    1.14    0.22 
   2  -6   3    0.61    0.14 
  -3   7  -3    7.23    0.48 
  -3   7  -3    7.11    0.59 
   3  -7   3    6.46    0.55 
   3  -7   3    6.95    0.50 
  -4   8  -3    4.23    0.51 
  -4   8  -3    4.23    0.34 
   4  -8   3    3.54    0.46 
   4  -8   3    4.16    0.39 
  -5   9  -3   30.02    1.65 
  -5   9  -3   32.61    1.92 
   5  -9   3   30.33    1.80 
   5  -9   3   34.00    1.89 
  -6  10  -3    0.64    0.26 
   6 -10   3    0.77    0.25 
   6 -10   3    0.36    0.16 
  -7  11  -3    7.21    0.82 
   7 -11   3    7.12    0.74 
  -8  12  -3    0.19    0.19 
   8 -12   3    0.18    0.19 
  -9  13  -3    9.24    1.06 
   9 -13   3   10.18    0.99 
 -10  14  -3    1.70    0.49 
  10 -14   3    0.40    0.28 
  15 -13  -3    4.38    0.65 
 -15  13   3    4.04    0.69 
  14 -12  -3    0.16    0.23 
  14 -12  -3   -0.02    0.17 
 -14  12   3    0.03    0.24 
  13 -11  -3    5.16    0.64 
  13 -11  -3    3.81    0.57 
 -13  11   3    5.32    0.70 
  12 -10  -3    1.67    0.34 
  12 -10  -3    1.99    0.37 
 -12  10   3    0.97    0.33 
  11  -9  -3    3.68    0.47 
  11  -9  -3    3.52    0.48 
 -11   9   3    3.45    0.52 
  10  -8  -3    0.09    0.14 
  10  -8  -3   -0.06    0.10 
 -10   8   3    0.04    0.14 
   9  -7  -3    3.18    0.39 
   9  -7  -3    3.55    0.43 
  -9   7   3    4.41    0.47 
   8  -6  -3   99.47    5.18 
   8  -6  -3   89.05    4.93 
  -8   6   3  101.52    4.61 
  -8   6   3   98.57    4.98 
   7  -5  -3   32.65    1.71 
   7  -5  -3   30.90    1.51 
   7  -5  -3   31.79    1.79 
  -7   5   3   30.43    1.72 
   6  -4  -3   15.65    0.89 
   6  -4  -3   14.08    0.92 
   6  -4  -3   15.57    0.76 
  -6   4   3   15.23    0.89 
   5  -3  -3  219.93   10.94 
   5  -3  -3  237.58   11.47 
   5  -3  -3  213.44   10.49 
  -5   3   3  222.41   10.95 
   4  -2  -3   10.02    0.70 
   4  -2  -3   11.43    0.60 
  -4   2   3   13.29    0.66 
  -4   2   3   12.00    0.67 
   3  -1  -3  303.15   14.02 
   3  -1  -3  293.10   15.21 
  -3   1   3  299.67   14.53 
  -3   1   3  296.72   14.54 
   2   0  -3   -0.06    0.04 
   2   0  -3   -0.11    0.04 
  -2   0   3   -0.09    0.03 
  -2   0   3    0.01    0.05 
   1   1  -3    0.74    0.12 
   1   1  -3    1.04    0.10 
  -1  -1   3    0.76    0.11 
  -1  -1   3    1.05    0.11 
   0   2  -3    4.66    0.31 
   0  -2   3    4.86    0.32 
   0  -2   3    3.93    0.27 
   0  -2   3    4.84    0.31 
  -1   3  -3    0.45    0.12 
  -1   3  -3    0.30    0.10 
   1  -3   3    0.26    0.07 
   1  -3   3    0.41    0.11 
  -2   4  -3    3.49    0.28 
  -2   4  -3    3.43    0.34 
   2  -4   3    3.34    0.24 
   2  -4   3    3.23    0.32 
  -3   5  -3    0.03    0.09 
  -3   5  -3    0.18    0.09 
   3  -5   3    0.04    0.09 
   3  -5   3   -0.04    0.05 
  -4   6  -3   -0.05    0.07 
  -4   6  -3   -0.05    0.07 
   4  -6   3    0.06    0.09 
   4  -6   3    0.00    0.06 
  -5   7  -3   28.02    1.52 
  -5   7  -3   28.97    1.70 
   5  -7   3   29.45    1.68 
   5  -7   3   29.00    1.61 
  -6   8  -3    8.21    0.71 
  -6   8  -3    8.97    0.58 
   6  -8   3    8.08    0.60 
   6  -8   3    8.84    0.70 
  -7   9  -3   62.59    3.46 
   7  -9   3   68.82    3.44 
   7  -9   3   58.42    3.37 
  -8  10  -3    0.15    0.22 
   8 -10   3   -0.05    0.14 
  -9  11  -3    1.49    0.39 
   9 -11   3    0.85    0.28 
 -10  12  -3    4.29    0.69 
  10 -12   3    5.45    0.69 
 -11  13  -3   13.14    1.27 
  11 -13   3   12.24    1.13 
  14 -14  -3    0.49    0.32 
 -14  14   3    0.23    0.31 
  13 -13  -3    1.13    0.35 
  13 -13  -3    0.82    0.28 
 -13  13   3    0.80    0.35 
  12 -12  -3    4.34    0.61 
  12 -12  -3    5.54    0.67 
 -12  12   3    5.46    0.74 
  11 -11  -3    0.02    0.16 
  11 -11  -3    0.16    0.20 
 -11  11   3   -0.14    0.19 
  10 -10  -3    6.48    0.67 
  10 -10  -3    6.65    0.67 
 -10  10   3    7.50    0.77 
   9  -9  -3   18.58    1.21 
   9  -9  -3   18.63    1.17 
  -9   9   3   15.74    1.18 
   8  -8  -3    1.01    0.23 
   8  -8  -3    0.70    0.20 
  -8   8   3    0.60    0.22 
   7  -7  -3    1.91    0.29 
   7  -7  -3    1.88    0.31 
  -7   7   3    1.99    0.33 
   6  -6  -3    3.14    0.37 
   6  -6  -3    2.80    0.33 
  -6   6   3    3.21    0.38 
   5  -5  -3   27.00    1.38 
   5  -5  -3   22.21    1.43 
  -5   5   3   25.20    1.40 
   4  -4  -3   82.91    4.19 
   4  -4  -3   77.82    3.98 
  -4   4   3   77.30    4.00 
   3  -3  -3  264.77   12.93 
   3  -3  -3  247.43   12.32 
   3  -3  -3  245.48   11.85 
  -3   3   3  251.08   12.34 
   2  -2  -3   75.89    3.65 
   2  -2  -3   85.84    4.02 
  -2   2   3   74.25    3.81 
  -2   2   3   72.09    3.81 
   1  -1  -3    0.84    0.11 
   1  -1  -3    1.03    0.13 
  -1   1   3    1.02    0.11 
  -1   1   3    0.69    0.11 
   0   0  -3   -0.29    0.03 
   0   0  -3   -0.26    0.04 
   0   0   3   -0.23    0.04 
   0   0   3   -0.29    0.04 
  -1   1  -3   13.00    0.71 
  -1   1  -3   13.39    0.70 
   1  -1   3   12.23    0.72 
   1  -1   3   13.10    0.70 
   1  -1   3   12.22    0.73 
  -2   2  -3    0.01    0.06 
   2  -2   3    0.07    0.05 
   2  -2   3    0.05    0.07 
  -3   3  -3    3.39    0.27 
   3  -3   3    3.43    0.21 
   3  -3   3    3.80    0.29 
   3  -3   3    3.25    0.32 
  -4   4  -3    0.61    0.14 
   4  -4   3    0.37    0.14 
   4  -4   3    0.40    0.08 
   4  -4   3    0.30    0.11 
  -5   5  -3   18.32    1.17 
  -5   5  -3   20.75    1.07 
   5  -5   3   18.52    1.14 
   5  -5   3   19.54    1.07 
  -6   6  -3    1.32    0.26 
  -6   6  -3    1.77    0.24 
   6  -6   3    1.81    0.20 
   6  -6   3    1.69    0.30 
  -7   7  -3    0.90    0.20 
  -7   7  -3    1.45    0.30 
   7  -7   3    0.96    0.18 
   7  -7   3    1.37    0.27 
  -8   8  -3    1.90    0.38 
  -8   8  -3    1.77    0.27 
   8  -8   3    1.88    0.26 
   8  -8   3    1.54    0.31 
  -9   9  -3   20.70    1.45 
   9  -9   3   22.07    1.40 
 -10  10  -3    2.77    0.51 
  10 -10   3    2.61    0.43 
 -11  11  -3    4.88    0.70 
  11 -11   3    3.80    0.56 
 -12  12  -3   17.86    1.46 
  12 -12   3   20.26    1.41 
 -13  13  -3    2.02    0.54 
  13 -13   3    1.21    0.38 
  12 -14  -3    1.68    0.42 
  12 -14  -3    0.84    0.35 
 -12  14   3    0.37    0.31 
  11 -13  -3    7.34    0.81 
  11 -13  -3    6.73    0.78 
 -11  13   3    6.92    0.88 
  10 -12  -3   22.19    1.50 
  10 -12  -3   21.57    1.44 
 -10  12   3   20.74    1.52 
   9 -11  -3   10.48    0.87 
   9 -11  -3   10.49    0.84 
  -9  11   3   11.30    0.94 
   8 -10  -3    2.73    0.43 
   8 -10  -3    2.51    0.40 
  -8  10   3    3.10    0.48 
   7  -9  -3    0.13    0.15 
   7  -9  -3    0.17    0.14 
  -7   9   3    0.49    0.21 
   6  -8  -3    3.25    0.39 
   6  -8  -3    2.69    0.40 
  -6   8   3    4.55    0.50 
   5  -7  -3    4.44    0.42 
   5  -7  -3    3.69    0.43 
  -5   7   3    3.95    0.46 
   4  -6  -3   83.43    4.57 
   4  -6  -3   88.04    4.35 
  -4   6   3   85.84    4.40 
   3  -5  -3   92.05    4.64 
   3  -5  -3   84.22    4.39 
  -3   5   3   86.73    4.44 
   2  -4  -3   14.28    0.92 
   2  -4  -3   15.34    0.75 
   2  -4  -3   16.42    0.87 
  -2   4   3   15.12    0.89 
   1  -3  -3   53.20    2.92 
   1  -3  -3   56.02    2.63 
  -1   3   3   54.72    2.76 
  -1   3   3   55.47    2.79 
   0  -2  -3    4.36    0.27 
   0  -2  -3    4.04    0.31 
   0   2   3    4.30    0.30 
   0   2   3    4.55    0.29 
  -1  -1  -3   13.35    0.77 
  -1  -1  -3   12.83    0.71 
   1   1   3   14.41    0.76 
   1   1   3   12.37    0.72 
  -2   0  -3    0.02    0.04 
  -2   0  -3    0.00    0.05 
   2   0   3    0.00    0.04 
   2   0   3   -0.01    0.06 
  -3   1  -3    6.51    0.39 
  -3   1  -3    6.15    0.33 
   3  -1   3    5.99    0.37 
   3  -1   3    5.78    0.40 
   3  -1   3    5.52    0.32 
  -4   2  -3    4.58    0.32 
   4  -2   3    4.08    0.31 
   4  -2   3    4.41    0.35 
  -5   3  -3   49.64    2.46 
   5  -3   3   50.41    2.56 
   5  -3   3   49.01    2.60 
   5  -3   3   48.65    2.55 
  -6   4  -3   17.25    0.93 
   6  -4   3   14.39    1.00 
   6  -4   3   16.30    0.99 
   6  -4   3   17.47    0.91 
  -7   5  -3    0.70    0.16 
   7  -5   3    0.71    0.12 
   7  -5   3    0.58    0.19 
   7  -5   3    0.90    0.20 
  -8   6  -3   20.85    1.14 
  -8   6  -3   22.46    1.32 
   8  -6   3   21.65    1.15 
   8  -6   3   15.79    1.19 
  -9   7  -3    9.45    0.78 
  -9   7  -3   10.05    0.66 
   9  -7   3    9.53    0.64 
   9  -7   3   10.50    0.77 
 -10   8  -3    1.30    0.25 
 -10   8  -3    1.21    0.32 
  10  -8   3    1.45    0.30 
 -11   9  -3    1.08    0.34 
  11  -9   3    1.34    0.30 
 -12  10  -3    0.21    0.25 
  12 -10   3   -0.04    0.14 
 -13  11  -3    5.12    0.76 
  13 -11   3    6.55    0.75 
 -14  12  -3    0.20    0.29 
  14 -12   3    0.23    0.24 
  10 -14  -3    1.72    0.41 
  10 -14  -3    1.29    0.37 
 -10  14   3    1.25    0.41 
   9 -13  -3    8.14    0.80 
   9 -13  -3    6.27    0.76 
  -9  13   3    7.52    0.88 
   8 -12  -3    0.47    0.23 
   8 -12  -3    0.29    0.22 
  -8  12   3    0.49    0.27 
   7 -11  -3    2.21    0.40 
   7 -11  -3    2.77    0.45 
  -7  11   3    2.14    0.43 
   6 -10  -3    0.34    0.18 
   6 -10  -3    0.39    0.18 
  -6  10   3    0.30    0.19 
   5  -9  -3   12.82    0.97 
   5  -9  -3   14.71    0.93 
  -5   9   3   13.50    0.98 
   4  -8  -3    1.82    0.30 
   4  -8  -3    2.59    0.37 
  -4   8   3    3.12    0.42 
   3  -7  -3   40.38    2.32 
   3  -7  -3   41.16    2.18 
  -3   7   3   40.61    2.24 
   2  -6  -3   26.35    1.41 
   2  -6  -3   25.40    1.51 
  -2   6   3   24.73    1.46 
   1  -5  -3    8.48    0.54 
   1  -5  -3    8.43    0.44 
   1  -5  -3    7.79    0.59 
  -1   5   3    8.53    0.59 
   0  -4  -3   -0.02    0.09 
   0  -4  -3    0.06    0.05 
   0  -4  -3    0.11    0.08 
   0   4   3    0.16    0.11 
  -1  -3  -3    0.48    0.14 
  -1  -3  -3    0.36    0.09 
   1   3   3    0.23    0.08 
   1   3   3    0.33    0.13 
  -2  -2  -3    0.08    0.05 
  -2  -2  -3    0.06    0.07 
   2   2   3    0.13    0.05 
   2   2   3    0.11    0.08 
  -3  -1  -3    5.63    0.38 
  -3  -1  -3    6.29    0.40 
   3   1   3    6.11    0.42 
   3   1   3    6.45    0.36 
  -4   0  -3    0.01    0.05 
  -4   0  -3   -0.04    0.04 
   4   0   3    0.01    0.04 
   4   0   3   -0.01    0.07 
  -5   1  -3   -0.10    0.04 
  -5   1  -3   -0.16    0.04 
   5  -1   3   -0.05    0.08 
   5  -1   3   -0.08    0.05 
  -6   2  -3    8.41    0.47 
  -6   2  -3    7.32    0.51 
   6  -2   3    8.91    0.53 
   6  -2   3    7.78    0.57 
  -7   3  -3   51.39    2.49 
   7  -3   3   48.82    2.58 
   7  -3   3   49.73    2.64 
   7  -3   3   49.10    2.59 
  -8   4  -3   60.54    2.94 
   8  -4   3   58.54    3.07 
   8  -4   3   58.34    3.06 
   8  -4   3   57.76    3.11 
  -9   5  -3   32.40    1.74 
   9  -5   3   33.90    1.86 
   9  -5   3   33.96    1.78 
   9  -5   3   31.39    1.89 
 -10   6  -3   12.16    0.79 
 -10   6  -3   12.17    0.93 
  10  -6   3   13.19    0.78 
  10  -6   3   12.89    0.89 
 -11   7  -3    4.13    0.56 
 -11   7  -3    4.65    0.45 
  11  -7   3    4.41    0.51 
 -12   8  -3    3.27    0.52 
 -12   8  -3    2.80    0.37 
  12  -8   3    3.07    0.45 
 -13   9  -3    0.11    0.19 
  13  -9   3    0.59    0.23 
 -14  10  -3    0.71    0.34 
  14 -10   3    1.36    0.33 
 -15  11  -3    1.63    0.48 
  15 -11   3    1.77    0.40 
 -16  12  -3    3.07    0.65 
  16 -12   3    2.36    0.49 
   9 -15  -3    0.73    0.34 
   9 -15  -3    0.44    0.32 
  -9  15   3    0.97    0.39 
   8 -14  -3    0.29    0.23 
   8 -14  -3    0.07    0.20 
  -8  14   3   -0.16    0.21 
   7 -13  -3    1.43    0.37 
   7 -13  -3    1.56    0.35 
  -7  13   3    1.99    0.47 
   6 -12  -3    0.41    0.22 
   6 -12  -3    0.48    0.22 
  -6  12   3    0.17    0.22 
   5 -11  -3    0.30    0.17 
   5 -11  -3    0.20    0.20 
  -5  11   3    0.50    0.25 
   4 -10  -3    0.05    0.13 
   4 -10  -3    0.11    0.17 
  -4  10   3    0.09    0.16 
   3  -9  -3   14.35    1.08 
   3  -9  -3   16.60    1.02 
  -3   9   3   16.43    1.10 
   2  -8  -3   37.59    2.03 
   2  -8  -3   34.76    2.15 
  -2   8   3   39.31    2.12 
   1  -7  -3   36.10    1.87 
   1  -7  -3   33.71    2.00 
  -1   7   3   33.43    1.94 
   0  -6  -3   21.66    1.15 
   0  -6  -3   19.11    1.01 
   0  -6  -3   20.98    1.26 
   0   6   3   20.91    1.22 
  -1  -5  -3    0.54    0.16 
  -1  -5  -3    0.70    0.13 
  -1  -5  -3    0.70    0.10 
   1   5   3    1.21    0.22 
  -2  -4  -3    4.02    0.35 
  -2  -4  -3    2.76    0.22 
   2   4   3    2.98    0.24 
   2   4   3    2.74    0.30 
  -3  -3  -3    3.17    0.32 
  -3  -3  -3    3.48    0.25 
   3   3   3    3.47    0.32 
   3   3   3    3.40    0.23 
  -4  -2  -3    3.64    0.32 
  -4  -2  -3    4.23    0.29 
   4   2   3    4.48    0.34 
   4   2   3    3.94    0.25 
  -5  -1  -3    0.00    0.06 
  -5  -1  -3   -0.04    0.07 
   5   1   3   -0.08    0.09 
   5   1   3   -0.09    0.04 
  -6   0  -3   -0.05    0.05 
  -6   0  -3    0.01    0.05 
   6   0   3    0.00    0.04 
   6   0   3   -0.07    0.08 
  -7   1  -3    3.78    0.26 
  -7   1  -3    3.99    0.30 
   7  -1   3    3.05    0.34 
   7  -1   3    3.13    0.27 
  -8   2  -3   12.36    0.68 
  -8   2  -3   11.83    0.71 
   8  -2   3   10.59    0.75 
   8  -2   3   11.36    0.72 
  -9   3  -3   21.99    1.28 
  -9   3  -3   25.20    1.29 
   9  -3   3   23.71    1.33 
   9  -3   3   24.12    1.39 
 -10   4  -3   15.77    0.91 
  10  -4   3   14.68    0.95 
  10  -4   3   15.25    0.87 
  10  -4   3   15.45    1.02 
 -11   5  -3   42.12    2.02 
  11  -5   3   38.33    2.04 
  11  -5   3   33.31    2.08 
 -12   6  -3    0.29    0.16 
  12  -6   3    0.66    0.25 
  12  -6   3    0.59    0.18 
 -13   7  -3    0.72    0.22 
 -13   7  -3    0.97    0.30 
  13  -7   3    1.15    0.27 
 -14   8  -3    3.16    0.40 
 -14   8  -3    2.75    0.50 
  14  -8   3    3.50    0.48 
 -15   9  -3    0.31    0.29 
  15  -9   3    0.53    0.22 
 -16  10  -3    1.33    0.45 
  16 -10   3    1.70    0.37 
 -17  11  -3    0.62    0.38 
  17 -11   3    1.48    0.38 
   7 -15  -3    0.18    0.27 
   7 -15  -3    0.16    0.26 
  -7  15   3    0.02    0.27 
   6 -14  -3    0.41    0.25 
   6 -14  -3    0.55    0.30 
  -6  14   3    0.49    0.28 
   5 -13  -3    0.23    0.19 
   5 -13  -3    0.62    0.28 
  -5  13   3    0.09    0.20 
   4 -12  -3    0.15    0.19 
   4 -12  -3    0.30    0.18 
  -4  12   3    0.41    0.22 
   3 -11  -3   17.89    1.19 
   3 -11  -3   14.31    1.04 
  -3  11   3   15.70    1.16 
   2 -10  -3   10.47    0.82 
   2 -10  -3    8.33    0.69 
  -2  10   3   10.90    0.82 
   1  -9  -3    5.30    0.58 
   1  -9  -3    5.20    0.49 
  -1   9   3    5.87    0.61 
   0  -8  -3    3.96    0.38 
   0  -8  -3    3.91    0.24 
   0   8   3    4.41    0.49 
  -1  -7  -3    1.10    0.13 
  -1  -7  -3    1.00    0.18 
  -1  -7  -3    0.95    0.23 
   1   7   3    0.86    0.23 
  -2  -6  -3    0.78    0.15 
  -2  -6  -3    0.58    0.11 
  -2  -6  -3    0.57    0.18 
   2   6   3    0.54    0.18 
  -3  -5  -3    0.06    0.11 
  -3  -5  -3    0.01    0.05 
  -3  -5  -3    0.16    0.07 
   3   5   3   -0.02    0.08 
  -4  -4  -3    0.36    0.10 
  -4  -4  -3    0.38    0.13 
   4   4   3    0.16    0.11 
   4   4   3    0.23    0.07 
  -5  -3  -3   49.35    2.69 
  -5  -3  -3   47.39    2.46 
   5   3   3   49.14    2.47 
   5   3   3   52.91    2.60 
  -6  -2  -3    8.90    0.58 
  -6  -2  -3    9.12    0.55 
   6   2   3    8.09    0.58 
   6   2   3    8.45    0.47 
  -7  -1  -3    2.79    0.29 
  -7  -1  -3    3.56    0.28 
   7   1   3    3.20    0.33 
   7   1   3    3.41    0.23 
  -8   0  -3    0.09    0.08 
  -8   0  -3   -0.02    0.06 
   8   0   3    0.09    0.06 
   8   0   3   -0.03    0.06 
  -9   1  -3   13.85    0.81 
  -9   1  -3   13.22    0.78 
   9  -1   3   13.12    0.78 
   9  -1   3   13.38    0.86 
 -10   2  -3   14.34    0.83 
 -10   2  -3   14.26    0.85 
  10  -2   3   14.21    0.86 
  10  -2   3   14.18    0.92 
 -11   3  -3    0.27    0.12 
 -11   3  -3    0.34    0.11 
  11  -3   3    0.42    0.15 
  11  -3   3    0.32    0.16 
 -12   4  -3    0.92    0.19 
 -12   4  -3    0.74    0.15 
  12  -4   3    0.56    0.18 
  12  -4   3    0.70    0.22 
 -13   5  -3    1.78    0.28 
  13  -5   3    1.14    0.30 
  13  -5   3    1.01    0.24 
  13  -5   3    1.43    0.19 
 -14   6  -3    0.05    0.12 
  14  -6   3   -0.04    0.10 
  14  -6   3    0.08    0.21 
 -15   7  -3    1.78    0.31 
 -15   7  -3    1.40    0.37 
  15  -7   3    1.96    0.34 
 -16   8  -3    3.51    0.58 
  16  -8   3    3.36    0.51 
 -17   9  -3    0.13    0.24 
  17  -9   3    0.13    0.16 
 -18  10  -3    4.55    0.74 
  18 -10   3    4.45    0.62 
 -19  11  -3    5.69    0.86 
  19 -11   3    5.47    0.76 
   5 -15  -3   -0.22    0.24 
   5 -15  -3    0.05    0.21 
  -5  15   3    0.34    0.30 
   4 -14  -3    1.91    0.39 
   4 -14  -3    1.62    0.41 
  -4  14   3    1.13    0.37 
   3 -13  -3    1.97    0.42 
   3 -13  -3    2.99    0.46 
  -3  13   3    1.91    0.43 
   2 -12  -3    0.21    0.21 
   2 -12  -3    0.01    0.15 
  -2  12   3   -0.08    0.18 
   1 -11  -3    3.11    0.48 
   1 -11  -3    1.86    0.32 
  -1  11   3    1.83    0.39 
   0 -10  -3    4.00    0.43 
   0 -10  -3    4.12    0.54 
   0  10   3    3.60    0.51 
  -1  -9  -3    0.56    0.17 
  -1  -9  -3    0.79    0.23 
   1   9   3    0.45    0.19 
  -2  -8  -3    4.24    0.49 
  -2  -8  -3    3.18    0.25 
  -2  -8  -3    2.76    0.31 
   2   8   3    2.84    0.42 
  -3  -7  -3    6.11    0.56 
  -3  -7  -3    7.18    0.48 
   3   7   3    6.25    0.60 
   3   7   3    7.27    0.44 
  -4  -6  -3    0.07    0.06 
  -4  -6  -3   -0.02    0.10 
   4   6   3    0.16    0.12 
   4   6   3    0.02    0.07 
  -5  -5  -3   17.28    1.16 
   5   5   3   18.83    1.01 
   5   5   3   19.74    1.14 
   5   5   3   18.93    1.00 
  -6  -4  -3   18.46    1.12 
   6   4   3   18.96    0.99 
   6   4   3   16.60    1.07 
   6   4   3   17.53    0.93 
  -7  -3  -3   51.63    2.68 
   7   3   3   45.24    2.57 
   7   3   3   48.95    2.46 
   7   3   3   49.79    2.42 
  -8  -2  -3   12.09    0.76 
  -8  -2  -3   12.03    0.72 
   8   2   3   11.64    0.76 
   8   2   3   11.08    0.61 
  -9  -1  -3   13.11    0.80 
  -9  -1  -3   12.71    0.79 
   9   1   3   12.95    0.83 
   9   1   3   12.64    0.70 
 -10   0  -3    0.03    0.08 
 -10   0  -3   -0.05    0.07 
  10   0   3    0.01    0.06 
  10   0   3   -0.08    0.08 
 -11   1  -3    2.74    0.26 
 -11   1  -3    2.43    0.31 
  11  -1   3    2.12    0.32 
  11  -1   3    2.10    0.25 
 -12   2  -3    0.73    0.18 
 -12   2  -3    0.57    0.14 
  12  -2   3    0.69    0.16 
  12  -2   3    0.57    0.19 
 -13   3  -3    1.11    0.22 
 -13   3  -3    1.23    0.19 
  13  -3   3    1.36    0.29 
  13  -3   3    0.86    0.20 
 -14   4  -3    1.07    0.22 
 -14   4  -3    0.92    0.18 
  14  -4   3    1.19    0.24 
  14  -4   3    0.78    0.26 
 -15   5  -3    0.15    0.14 
  15  -5   3    0.35    0.22 
  15  -5   3    0.21    0.14 
 -16   6  -3   -0.08    0.12 
  16  -6   3   -0.08    0.12 
  16  -6   3    0.18    0.23 
 -17   7  -3    0.12    0.17 
 -17   7  -3    0.74    0.30 
  17  -7   3    0.54    0.21 
 -18   8  -3    1.57    0.42 
  18  -8   3    2.43    0.42 
 -19   9  -3    1.09    0.39 
  19  -9   3    1.62    0.35 
 -20  10  -3    4.41    0.73 
  20 -10   3    4.33    0.64 
   3 -15  -3    2.23    0.44 
   3 -15  -3    2.14    0.48 
  -3  15   3    1.91    0.48 
   2 -14  -3    0.07    0.21 
   2 -14  -3    0.13    0.19 
  -2  14   3    0.11    0.26 
   1 -13  -3    0.99    0.27 
   1 -13  -3    0.76    0.30 
  -1  13   3    0.59    0.27 
   0 -12  -3    0.39    0.18 
   0 -12  -3    0.24    0.21 
   0  12   3    0.50    0.25 
  -1 -11  -3    1.15    0.25 
  -1 -11  -3    1.13    0.32 
   1  11   3    2.34    0.42 
  -2 -10  -3    0.11    0.17 
  -2 -10  -3   -0.05    0.10 
   2  10   3    0.06    0.17 
  -3  -9  -3    2.22    0.39 
  -3  -9  -3    1.93    0.28 
   3   9   3    1.51    0.32 
  -4  -8  -3    4.22    0.52 
  -4  -8  -3    4.01    0.36 
   4   8   3    4.30    0.51 
   4   8   3    4.16    0.32 
  -5  -7  -3   26.23    1.44 
   5   7   3   28.06    1.42 
   5   7   3   27.08    1.60 
  -6  -6  -3    2.09    0.33 
   6   6   3    1.73    0.24 
   6   6   3    1.91    0.31 
   6   6   3    1.81    0.19 
  -7  -5  -3    0.68    0.21 
   7   5   3    0.64    0.15 
   7   5   3    0.80    0.20 
   7   5   3    0.87    0.11 
  -8  -4  -3   55.63    3.17 
   8   4   3   58.65    2.86 
   8   4   3   59.72    2.91 
   8   4   3   57.99    3.07 
  -9  -3  -3   23.19    1.38 
   9   3   3   22.67    1.35 
   9   3   3   23.47    1.27 
 -10  -2  -3   15.68    0.95 
  10   2   3   13.99    0.94 
  10   2   3   14.55    0.78 
  10   2   3   15.69    0.90 
 -11  -1  -3    2.29    0.31 
 -11  -1  -3    2.37    0.29 
  11   1   3    2.27    0.32 
  11   1   3    2.10    0.20 
 -12   0  -3    0.06    0.10 
 -12   0  -3    0.00    0.08 
  12   0   3    0.10    0.11 
  12   0   3   -0.04    0.07 
 -13   1  -3    0.10    0.10 
 -13   1  -3    0.04    0.11 
  13  -1   3    0.05    0.11 
  13  -1   3    0.09    0.09 
 -14   2  -3    1.03    0.22 
 -14   2  -3    1.15    0.20 
  14  -2   3    1.30    0.22 
  14  -2   3    0.80    0.24 
 -15   3  -3   -0.02    0.10 
 -15   3  -3   -0.06    0.11 
  15  -3   3    0.23    0.16 
  15  -3   3    0.20    0.12 
 -16   4  -3    0.42    0.18 
  16  -4   3    0.19    0.13 
  16  -4   3    0.26    0.21 
 -17   5  -3    0.70    0.22 
  17  -5   3    0.60    0.28 
  17  -5   3    0.81    0.24 
 -18   6  -3    0.73    0.22 
  18  -6   3    0.93    0.25 
  18  -6   3    0.59    0.30 
 -19   7  -3    0.40    0.19 
 -19   7  -3    0.11    0.23 
  19  -7   3    0.40    0.20 
  19  -7   3   -0.10    0.24 
 -20   8  -3    2.31    0.49 
  20  -8   3    1.18    0.32 
 -21   9  -3    0.50    0.30 
  21  -9   3    0.22    0.22 
   1 -15  -3    0.94    0.36 
  -1  15   3    0.93    0.38 
   0 -14  -3   -0.14    0.17 
   0 -14  -3    0.01    0.23 
   0  14   3    0.19    0.26 
  -1 -13  -3    0.38    0.24 
  -1 -13  -3   -0.06    0.15 
   1  13   3    0.01    0.21 
  -2 -12  -3    0.03    0.14 
  -2 -12  -3    0.09    0.19 
   2  12   3    0.22    0.21 
  -3 -11  -3    0.40    0.17 
  -3 -11  -3    0.47    0.23 
   3  11   3    0.08    0.20 
  -4 -10  -3    1.08    0.30 
  -4 -10  -3    0.78    0.20 
   4  10   3    1.24    0.31 
  -5  -9  -3   29.56    1.86 
  -5  -9  -3   31.48    1.63 
   5   9   3   27.06    1.77 
  -6  -8  -3    9.19    0.76 
  -6  -8  -3    8.75    0.57 
   6   8   3    9.25    0.74 
   6   8   3    9.09    0.58 
  -7  -7  -3    0.87    0.27 
   7   7   3    1.40    0.28 
   7   7   3    1.01    0.15 
   7   7   3    0.90    0.18 
  -8  -6  -3   17.46    1.29 
   8   6   3   20.80    1.07 
   8   6   3   20.12    1.27 
   8   6   3   22.37    1.16 
  -9  -5  -3   30.87    1.86 
   9   5   3   31.64    1.66 
   9   5   3   30.88    1.78 
 -10  -4  -3   16.48    1.05 
  10   4   3   15.44    0.94 
  10   4   3   15.57    1.02 
 -11  -3  -3    0.25    0.15 
  11   3   3    0.08    0.11 
  11   3   3    0.38    0.14 
 -12  -2  -3    0.68    0.18 
  12   2   3    0.62    0.16 
  12   2   3    0.43    0.08 
  12   2   3    0.64    0.19 
 -13  -1  -3    0.01    0.11 
 -13  -1  -3   -0.01    0.10 
  13   1   3    0.01    0.06 
  13   1   3    0.06    0.11 
 -14   0  -3   -0.03    0.09 
 -14   0  -3    0.02    0.11 
  14   0   3    0.07    0.08 
  14   0   3    0.08    0.14 
 -15   1  -3    2.03    0.29 
 -15   1  -3    2.00    0.32 
  15  -1   3    2.72    0.41 
  15  -1   3    1.97    0.26 
 -16   2  -3    7.81    0.58 
 -16   2  -3    8.05    0.63 
  16  -2   3    8.65    0.71 
  16  -2   3    7.45    0.57 
 -17   3  -3    1.07    0.26 
  17  -3   3    1.35    0.33 
  17  -3   3    1.19    0.25 
 -18   4  -3    2.48    0.39 
  18  -4   3    3.07    0.51 
  18  -4   3    2.89    0.39 
 -19   5  -3    7.70    0.69 
  19  -5   3    5.88    0.62 
  19  -5   3    8.63    0.85 
 -20   6  -3    0.32    0.21 
  20  -6   3    0.40    0.20 
  20  -6   3   -0.19    0.23 
 -21   7  -3   -0.24    0.16 
  21  -7   3   -0.23    0.23 
  21  -7   3    0.13    0.17 
 -22   8  -3    0.40    0.31 
  22  -8   3    0.90    0.30 
  -1 -15  -3    3.74    0.67 
   1  15   3    2.94    0.59 
  -2 -14  -3    3.02    0.56 
   2  14   3    2.19    0.49 
  -3 -13  -3    0.87    0.31 
   3  13   3    0.80    0.30 
  -4 -12  -3    0.10    0.18 
   4  12   3    0.17    0.20 
  -5 -11  -3    0.08    0.21 
   5  11   3   -0.01    0.17 
  -6 -10  -3    0.66    0.26 
   6  10   3    0.25    0.21 
  -7  -9  -3   56.46    3.43 
   7   9   3   62.04    3.32 
   7   9   3   61.70    3.02 
  -8  -8  -3    1.64    0.37 
   8   8   3    2.05    0.36 
   8   8   3    1.72    0.26 
  -9  -7  -3    9.13    0.77 
   9   7   3    7.92    0.60 
   9   7   3   10.84    0.77 
 -10  -6  -3   12.64    0.93 
  10   6   3   12.35    0.79 
 -11  -5  -3   35.31    2.19 
  11   5   3   39.97    2.02 
 -12  -4  -3    1.05    0.24 
  12   4   3    0.74    0.20 
  12   4   3    0.85    0.24 
 -13  -3  -3    1.20    0.25 
  13   3   3    0.77    0.20 
  13   3   3    1.36    0.28 
 -14  -2  -3    1.33    0.25 
  14   2   3    0.64    0.19 
  14   2   3    1.26    0.29 
 -15  -1  -3    2.33    0.33 
 -15  -1  -3    1.55    0.29 
  15   1   3    1.95    0.19 
  15   1   3    2.16    0.37 
 -16   0  -3    0.16    0.14 
 -16   0  -3    0.01    0.13 
  16   0   3   -0.02    0.17 
  16   0   3   -0.03    0.10 
 -17   1  -3   17.63    1.16 
 -17   1  -3   19.31    1.19 
  17  -1   3   19.24    1.27 
  17  -1   3   19.36    1.10 
 -18   2  -3   34.83    2.01 
 -18   2  -3   37.81    2.00 
  18  -2   3   35.08    2.11 
  18  -2   3   33.62    1.92 
 -19   3  -3    3.46    0.47 
  19  -3   3    3.13    0.53 
  19  -3   3    3.84    0.42 
 -20   4  -3    7.68    0.73 
  20  -4   3    8.63    0.67 
  20  -4   3    7.55    0.85 
 -21   5  -3   -0.06    0.16 
  21  -5   3    0.53    0.29 
  21  -5   3    0.15    0.17 
 -22   6  -3    0.16    0.21 
  22  -6   3    0.77    0.34 
  22  -6   3    0.31    0.18 
  23  -7   3    0.24    0.34 
  23  -7   3    0.21    0.18 
 -24   8  -3    0.85    0.40 
  24  -8   3    1.06    0.34 
  -3 -15  -3    0.19    0.32 
   3  15   3    1.74    0.50 
  -4 -14  -3    4.24    0.69 
   4  14   3    4.68    0.72 
  -5 -13  -3    6.03    0.79 
   5  13   3    4.99    0.72 
  -6 -12  -3    0.98    0.34 
   6  12   3    0.57    0.27 
  -7 -11  -3    5.70    0.73 
   7  11   3    5.84    0.72 
  -8 -10  -3    0.00    0.18 
   8  10   3    0.76    0.26 
  -9  -9  -3   21.05    1.44 
   9   9   3   20.73    1.18 
   9   9   3   18.58    1.33 
 -10  -8  -3    1.81    0.40 
  10   8   3    2.01    0.30 
  10   8   3    2.49    0.41 
 -11  -7  -3    4.29    0.55 
  11   7   3    3.28    0.40 
  11   7   3    4.64    0.55 
 -12  -6  -3    0.16    0.19 
  12   6   3    0.47    0.19 
  12   6   3    0.34    0.14 
 -13  -5  -3    1.27    0.29 
  13   5   3    1.30    0.26 
  13   5   3    1.27    0.30 
 -14  -4  -3    1.47    0.30 
  14   4   3    1.28    0.29 
  14   4   3    0.98    0.22 
 -15  -3  -3   -0.05    0.13 
  15   3   3    0.06    0.11 
  15   3   3    0.06    0.13 
 -16  -2  -3    9.11    0.70 
 -16  -2  -3    8.51    0.69 
  16   2   3    8.42    0.78 
  16   2   3    8.34    0.65 
 -17  -1  -3   21.09    1.25 
 -17  -1  -3   18.90    1.22 
  17   1   3   17.50    1.26 
 -18   0  -3   -0.05    0.11 
 -18   0  -3   -0.04    0.14 
  18   0   3    0.10    0.18 
 -19   1  -3    0.10    0.17 
 -19   1  -3    0.00    0.14 
  19  -1   3    0.26    0.19 
 -20   2  -3    0.66    0.24 
  20  -2   3    0.73    0.29 
 -21   3  -3    0.95    0.27 
  21  -3   3    1.03    0.34 
 -22   4  -3    1.31    0.34 
  22  -4   3    1.82    0.44 
 -23   5  -3    0.03    0.18 
  23  -5   3   -0.04    0.23 
 -24   6  -3   -0.13    0.19 
  24  -6   3    0.28    0.31 
  25  -7   3    0.35    0.41 
  -5 -15  -3    1.67    0.52 
   5  15   3    1.82    0.50 
  -6 -14  -3   -0.31    0.27 
   6  14   3   -0.08    0.23 
  -7 -13  -3    1.13    0.37 
   7  13   3    0.85    0.33 
  -8 -12  -3    0.25    0.23 
   8  12   3   -0.01    0.20 
  -9 -11  -3    1.29    0.36 
   9  11   3    1.19    0.33 
 -10 -10  -3    3.43    0.56 
  10  10   3    2.84    0.48 
 -11  -9  -3    0.82    0.32 
  11   9   3    1.18    0.24 
  11   9   3    1.84    0.39 
 -12  -8  -3    2.67    0.47 
  12   8   3    2.91    0.38 
  12   8   3    3.54    0.52 
 -13  -7  -3    0.47    0.26 
  13   7   3    1.26    0.25 
  13   7   3    1.04    0.29 
 -14  -6  -3    0.42    0.23 
  14   6   3    0.07    0.12 
  14   6   3   -0.08    0.14 
 -15  -5  -3    0.09    0.17 
  15   5   3    0.16    0.16 
  15   5   3    0.28    0.14 
 -16  -4  -3    0.28    0.17 
  16   4   3    0.18    0.13 
  16   4   3    0.52    0.23 
 -17  -3  -3    0.88    0.26 
  17   3   3    1.29    0.32 
  17   3   3    0.98    0.24 
 -18  -2  -3   34.68    1.97 
 -18  -2  -3   32.83    2.02 
  18   2   3   34.85    2.05 
 -19  -1  -3    0.09    0.15 
 -19  -1  -3    0.08    0.15 
  19   1   3    0.43    0.23 
 -20   0  -3    0.12    0.16 
 -20   0  -3   -0.07    0.15 
  20   0   3   -0.10    0.17 
 -21   1  -3    0.67    0.26 
  21  -1   3    0.65    0.29 
 -22   2  -3    8.50    0.83 
  22  -2   3    9.68    0.95 
 -23   3  -3    0.21    0.21 
  23  -3   3    0.41    0.26 
 -24   4  -3    0.01    0.19 
  24  -4   3    0.48    0.30 
 -25   5  -3    0.07    0.24 
  25  -5   3    0.88    0.36 
 -26   6  -3    1.79    0.44 
  26  -6   3    2.42    0.61 
  -8 -14  -3    0.27    0.33 
   8  14   3    0.24    0.29 
  -9 -13  -3    9.49    1.06 
   9  13   3   10.44    1.07 
 -10 -12  -3    5.65    0.76 
  10  12   3    5.12    0.72 
 -11 -11  -3    6.04    0.79 
  11  11   3    4.60    0.67 
 -12 -10  -3    0.02    0.22 
  12  10   3    0.11    0.18 
 -13  -9  -3    0.01    0.20 
  13   9   3    0.24    0.16 
  13   9   3    0.10    0.20 
 -14  -8  -3    3.46    0.56 
  14   8   3    3.38    0.53 
  14   8   3    2.49    0.39 
 -15  -7  -3    1.78    0.40 
  15   7   3    1.55    0.31 
  15   7   3    1.22    0.32 
 -16  -6  -3   -0.12    0.16 
  16   6   3    0.10    0.13 
  16   6   3   -0.06    0.17 
 -17  -5  -3    0.53    0.25 
  17   5   3    0.56    0.24 
  17   5   3    0.89    0.24 
 -18  -4  -3    2.51    0.43 
  18   4   3    2.87    0.47 
  18   4   3    2.49    0.41 
 -19  -3  -3    3.34    0.49 
 -19  -3  -3    3.70    0.51 
  19   3   3    3.58    0.49 
  19   3   3    3.83    0.56 
 -20  -2  -3    0.65    0.24 
 -20  -2  -3   -0.01    0.14 
  20   2   3    0.24    0.23 
 -21  -1  -3    0.74    0.26 
 -21  -1  -3    0.84    0.28 
  21   1   3    0.62    0.29 
 -22   0  -3    0.40    0.21 
  22   0   3   -0.18    0.18 
 -23   1  -3    4.14    0.58 
  23  -1   3    4.99    0.69 
 -24   2  -3   11.70    0.97 
  24  -2   3   13.97    1.13 
 -25   3  -3   12.47    0.99 
  25  -3   3   11.84    1.16 
 -26   4  -3    2.49    0.49 
  26  -4   3    2.52    0.60 
 -10 -14  -3    0.63    0.37 
  10  14   3    1.08    0.43 
 -11 -13  -3   14.78    1.29 
  11  13   3   14.88    1.25 
 -12 -12  -3   22.21    1.63 
  12  12   3   20.20    1.53 
 -13 -11  -3    5.25    0.78 
  13  11   3    4.90    0.70 
 -14 -10  -3    1.49    0.43 
  14  10   3    1.85    0.41 
  14  10   3    1.12    0.27 
 -15  -9  -3    0.53    0.29 
  15   9   3    1.15    0.32 
  15   9   3    0.50    0.21 
 -16  -8  -3    3.94    0.60 
  16   8   3    3.57    0.56 
  16   8   3    3.16    0.45 
 -17  -7  -3    0.35    0.25 
  17   7   3    0.45    0.21 
  17   7   3    0.37    0.25 
 -18  -6  -3    0.97    0.34 
  18   6   3    0.84    0.25 
  18   6   3    0.68    0.27 
 -19  -5  -3    7.45    0.80 
  19   5   3    8.64    0.84 
  19   5   3    7.95    0.75 
 -20  -4  -3    6.90    0.75 
  20   4   3    7.88    0.75 
  20   4   3    7.72    0.82 
 -21  -3  -3    0.26    0.20 
 -21  -3  -3    0.69    0.27 
  21   3   3    0.38    0.27 
 -22  -2  -3    8.80    0.85 
 -22  -2  -3    8.46    0.80 
  22   2   3    7.53    0.85 
 -23  -1  -3    5.27    0.61 
 -23  -1  -3    3.34    0.56 
  23   1   3    5.15    0.70 
 -24   0  -3    0.26    0.22 
  24   0   3    0.19    0.24 
 -25   1  -3    9.82    0.97 
  25  -1   3   11.29    1.08 
 -26   2  -3    7.11    0.82 
  26  -2   3    8.53    0.98 
 -27   3  -3    0.81    0.31 
  27  -3   3    0.55    0.39 
 -13 -13  -3    1.78    0.50 
  13  13   3    1.53    0.44 
 -14 -12  -3    0.22    0.33 
  14  12   3    0.29    0.28 
 -15 -11  -3    1.15    0.40 
  15  11   3    1.50    0.40 
 -16 -10  -3    1.07    0.39 
  16  10   3    1.30    0.30 
  16  10   3    1.21    0.37 
 -17  -9  -3    0.41    0.30 
  17   9   3    0.39    0.24 
  17   9   3    0.08    0.18 
 -18  -8  -3    3.14    0.57 
  18   8   3    2.28    0.40 
  18   8   3    3.07    0.54 
 -19  -7  -3    0.21    0.25 
  19   7   3    0.50    0.27 
  19   7   3    0.55    0.22 
 -20  -6  -3    0.20    0.24 
  20   6   3    1.06    0.34 
  20   6   3    0.86    0.26 
 -21  -5  -3   -0.02    0.21 
  21   5   3    0.38    0.27 
  21   5   3    0.06    0.16 
 -22  -4  -3    2.03    0.43 
 -22  -4  -3    1.44    0.37 
  22   4   3    1.84    0.41 
 -23  -3  -3    0.22    0.25 
 -23  -3  -3    0.40    0.25 
  23   3   3    0.10    0.24 
 -24  -2  -3   12.58    1.00 
 -24  -2  -3   10.78    0.94 
  24   2   3   11.50    1.09 
 -25  -1  -3    9.62    0.93 
  25   1   3    7.92    0.94 
 -26   0  -3    0.48    0.28 
  26   0   3    0.15    0.29 
 -27   1  -3    0.18    0.21 
  27  -1   3    0.21    0.33 
 -28   2  -3    1.29    0.38 
  28  -2   3    1.92    0.54 
 -15 -13  -3   -0.11    0.29 
 -16 -12  -3    3.60    0.71 
  16  12   3    4.12    0.68 
 -17 -11  -3    0.47    0.39 
  17  11   3    0.88    0.36 
 -18 -10  -3    4.50    0.73 
  18  10   3    4.89    0.60 
  18  10   3    3.98    0.66 
 -19  -9  -3    1.06    0.42 
  19   9   3    1.21    0.33 
  19   9   3    0.49    0.29 
 -20  -8  -3    2.04    0.50 
  20   8   3    1.58    0.42 
  20   8   3    2.37    0.42 
 -21  -7  -3    0.14    0.26 
  21   7   3    0.34    0.22 
  21   7   3    0.09    0.23 
 -22  -6  -3    0.24    0.26 
 -22  -6  -3    0.28    0.22 
  22   6   3    0.31    0.20 
  22   6   3    0.51    0.28 
 -23  -5  -3    0.35    0.23 
 -23  -5  -3   -0.04    0.23 
  23   5   3    0.03    0.23 
 -24  -4  -3    0.49    0.29 
 -24  -4  -3    0.61    0.30 
  24   4   3    0.40    0.33 
 -25  -3  -3   10.44    1.05 
 -25  -3  -3   11.35    0.99 
  25   3   3   13.60    1.10 
 -26  -2  -3    7.33    0.88 
  26   2   3    9.10    0.99 
 -27  -1  -3    0.08    0.22 
  27   1   3    0.49    0.36 
 -28   0  -3    0.52    0.29 
  28   0   3    0.06    0.33 
 -19 -11  -3    5.40    0.85 
  19  11   3    4.45    0.74 
 -20 -10  -3    5.02    0.64 
 -20 -10  -3    2.94    0.66 
  20  10   3    3.94    0.68 
 -21  -9  -3    0.23    0.24 
 -21  -9  -3    0.06    0.32 
  21   9   3    0.70    0.27 
  21   9   3    0.60    0.33 
 -22  -8  -3    0.36    0.27 
 -22  -8  -3    0.44    0.30 
  22   8   3    0.69    0.26 
  22   8   3    0.42    0.30 
 -23  -7  -3   -0.09    0.27 
 -23  -7  -3   -0.07    0.17 
  23   7   3    0.35    0.31 
 -24  -6  -3    0.03    0.24 
 -24  -6  -3    0.27    0.31 
  24   6   3    0.35    0.31 
 -25  -5  -3   -0.11    0.21 
 -25  -5  -3    0.26    0.27 
  25   5   3   -0.19    0.25 
 -26  -4  -3    2.87    0.57 
 -26  -4  -3    2.65    0.55 
  26   4   3    4.15    0.68 
 -27  -3  -3    0.17    0.26 
  27   3   3    0.13    0.31 
 -28  -2  -3    0.89    0.35 
  28   2   3    1.73    0.51 
 -23  -9  -3    0.44    0.40 
 -24  -8  -3    1.35    0.49 
 -24  -8  -3    1.17    0.40 
  24   8   3    1.52    0.47 
 -25  -7  -3    0.74    0.35 
 -25  -7  -3    0.82    0.41 
  25   7   3    0.62    0.38 
 -26  -6  -3    1.03    0.37 
 -26  -6  -3    1.66    0.47 
  26   6   3    2.22    0.56 
  31   3  -4   20.19    1.43 
 -31  -3   4   19.05    1.54 
  30   4  -4   18.12    1.33 
 -30  -4   4   17.11    1.44 
  29   5  -4    7.21    0.84 
 -29  -5   4    6.79    0.92 
  28   6  -4    4.31    0.62 
 -28  -6   4    4.19    0.72 
  27   7  -4    0.65    0.29 
 -27  -7   4    0.43    0.31 
  26   8  -4    5.09    0.69 
 -26  -8   4    5.65    0.84 
  25   9  -4    6.69    0.79 
 -25  -9   4    5.62    0.87 
  24  10  -4    6.33    0.78 
 -24 -10   4    7.08    0.96 
  31   1  -4    7.57    0.89 
 -31  -1   4    8.08    0.96 
  30   2  -4   14.47    1.10 
 -30  -2   4   12.84    1.17 
  29   3  -4    2.19    0.45 
 -29  -3   4    2.90    0.57 
  28   4  -4    3.66    0.58 
 -28  -4   4    4.18    0.68 
  27   5  -4    1.28    0.36 
 -27  -5   4    0.78    0.37 
  26   6  -4    1.18    0.33 
 -26  -6   4    0.49    0.34 
  25   7  -4   16.21    1.18 
 -25  -7   4   15.71    1.31 
  24   8  -4   11.15    1.01 
 -24  -8   4   11.06    1.14 
  23   9  -4   16.41    1.19 
 -23  -9   4   16.08    1.35 
  22  10  -4   17.80    1.27 
  22  10  -4   14.99    1.17 
 -22 -10   4   16.40    1.36 
  21  11  -4    9.61    0.94 
  21  11  -4    7.83    0.84 
 -21 -11   4    8.14    1.03 
  20  12  -4   11.14    1.08 
 -20 -12   4    9.90    1.16 
  31  -1  -4    7.24    0.81 
 -31   1   4    8.17    0.95 
  30   0  -4   15.61    1.14 
 -30   0   4   13.50    1.18 
  29   1  -4    2.74    0.47 
 -29  -1   4    2.10    0.48 
  28   2  -4    6.62    0.75 
 -28  -2   4    5.94    0.80 
  27   3  -4    2.06    0.41 
 -27  -3   4    0.88    0.34 
  26   4  -4    1.96    0.41 
 -26  -4   4    1.00    0.36 
  25   5  -4    2.53    0.43 
 -25  -5   4    3.69    0.61 
  24   6  -4   23.76    1.55 
 -24  -6   4   24.57    1.72 
  23   7  -4   55.26    3.02 
  23   7  -4   57.68    3.08 
 -23  -7   4   51.07    3.26 
  22   8  -4   13.93    1.04 
  22   8  -4   15.14    1.08 
 -22  -8   4   13.07    1.16 
  21   9  -4   32.42    2.00 
  21   9  -4   34.24    2.07 
 -21  -9   4   34.51    2.24 
  20  10  -4   17.94    1.30 
  20  10  -4   17.88    1.25 
 -20 -10   4   19.16    1.45 
  19  11  -4   55.98    3.26 
  19  11  -4   56.14    3.11 
 -19 -11   4   59.47    3.51 
  18  12  -4   20.27    1.52 
 -18 -12   4   24.22    1.72 
  17  13  -4    4.07    0.64 
 -17 -13   4    3.87    0.71 
  31  -3  -4   15.80    1.17 
  30  -2  -4   13.02    1.02 
 -30   2   4   13.52    1.14 
  29  -1  -4    3.07    0.48 
 -29   1   4    1.77    0.45 
  28   0  -4    1.03    0.28 
 -28   0   4    1.27    0.38 
  27   1  -4    3.72    0.54 
 -27  -1   4    2.77    0.53 
  26   2  -4    0.37    0.20 
 -26  -2   4    0.05    0.23 
  25   3  -4    3.01    0.48 
 -25  -3   4    2.91    0.52 
  24   4  -4   17.27    1.16 
  24   4  -4   15.28    1.13 
 -24  -4   4   17.11    1.28 
  23   5  -4   10.79    0.85 
  23   5  -4   10.96    0.85 
 -23  -5   4   10.33    0.94 
  22   6  -4   23.53    1.44 
  22   6  -4   21.50    1.42 
 -22  -6   4   21.16    1.56 
  21   7  -4   28.56    1.81 
  21   7  -4   30.32    1.82 
 -21  -7   4   32.21    2.02 
  20   8  -4   28.03    1.78 
  20   8  -4   30.00    1.78 
 -20  -8   4   30.55    1.98 
  19   9  -4   25.22    1.58 
  19   9  -4   24.14    1.53 
 -19  -9   4   24.15    1.71 
  18  10  -4   10.97    0.89 
  18  10  -4    9.01    0.85 
 -18 -10   4   10.70    1.05 
  17  11  -4   16.88    1.18 
  17  11  -4   17.55    1.30 
 -17 -11   4   19.32    1.42 
  16  12  -4    1.36    0.38 
 -16 -12   4    1.22    0.41 
  15  13  -4    3.84    0.60 
 -15 -13   4    2.89    0.59 
  14  14  -4    2.28    0.54 
 -14 -14   4    2.07    0.52 
  30  -4  -4   16.40    1.18 
  29  -3  -4    2.25    0.42 
 -29   3   4    2.67    0.54 
  28  -2  -4    6.30    0.72 
 -28   2   4    8.14    0.88 
  27  -1  -4    4.00    0.54 
 -27   1   4    3.94    0.60 
  26   0  -4   13.58    0.99 
 -26   0   4   12.95    1.07 
  25   1  -4    0.11    0.18 
  25   1  -4    0.18    0.22 
 -25  -1   4    0.25    0.23 
  24   2  -4    8.15    0.67 
  24   2  -4    7.07    0.71 
 -24  -2   4    5.54    0.73 
  23   3  -4   45.62    2.56 
  23   3  -4   47.94    2.60 
 -23  -3   4   45.67    2.79 
  22   4  -4   41.18    2.37 
  22   4  -4   46.75    2.42 
 -22  -4   4   39.53    2.56 
  21   5  -4   57.28    3.11 
  21   5  -4   57.77    3.08 
 -21  -5   4   57.50    3.35 
  20   6  -4   16.23    1.07 
  20   6  -4   14.96    1.03 
 -20  -6   4   13.92    1.14 
  19   7  -4    7.68    0.74 
  19   7  -4    8.92    0.70 
 -19  -7   4    6.87    0.78 
  18   8  -4   19.97    1.26 
  18   8  -4   18.02    1.26 
 -18  -8   4   21.07    1.44 
  17   9  -4   13.12    0.94 
  17   9  -4   13.03    0.97 
 -17  -9   4   12.48    1.05 
  16  10  -4    7.76    0.76 
  16  10  -4    6.29    0.67 
 -16 -10   4    6.65    0.81 
  15  11  -4    5.02    0.65 
  15  11  -4    3.58    0.50 
 -15 -11   4    4.03    0.63 
  14  12  -4    0.54    0.25 
 -14 -12   4    0.28    0.24 
  13  13  -4   11.57    1.05 
 -13 -13   4    8.80    1.02 
  12  14  -4    6.58    0.83 
 -12 -14   4    5.24    0.79 
  28  -4  -4    4.51    0.56 
 -28   4   4    2.88    0.55 
  27  -3  -4    1.44    0.31 
 -27   3   4    0.79    0.33 
  26  -2  -4    0.40    0.19 
 -26   2   4    0.17    0.21 
  25  -1  -4    0.30    0.19 
  25  -1  -4    0.24    0.22 
 -25   1   4    0.32    0.25 
  24   0  -4    0.12    0.14 
  24   0  -4    0.26    0.21 
 -24   0   4    0.02    0.17 
  23   1  -4   15.30    1.11 
  23   1  -4   19.43    1.16 
 -23  -1   4   16.69    1.24 
  22   2  -4    8.12    0.68 
  22   2  -4    8.26    0.75 
 -22  -2   4    9.03    0.79 
  21   3  -4   19.42    1.26 
  21   3  -4   21.45    1.30 
 -21  -3   4   20.61    1.41 
  20   4  -4   32.80    1.86 
  20   4  -4   32.59    1.87 
 -20  -4   4   32.06    2.03 
  19   5  -4   47.33    2.61 
  19   5  -4   50.78    2.60 
 -19  -5   4   45.78    2.81 
  18   6  -4   11.30    0.80 
  18   6  -4   10.15    0.77 
 -18  -6   4   10.10    0.87 
  17   7  -4    0.73    0.22 
  17   7  -4    1.17    0.27 
 -17  -7   4    0.83    0.27 
  16   8  -4    9.17    0.75 
  16   8  -4   11.32    0.81 
 -16  -8   4    9.90    0.86 
  15   9  -4    1.38    0.30 
  15   9  -4    1.74    0.34 
 -15  -9   4    1.56    0.35 
  14  10  -4    0.58    0.25 
  14  10  -4    0.28    0.16 
 -14 -10   4    0.59    0.27 
  13  11  -4    1.32    0.30 
  13  11  -4    1.13    0.33 
 -13 -11   4    0.97    0.31 
  12  12  -4   16.44    1.21 
 -12 -12   4   15.20    1.24 
  11  13  -4   12.00    1.04 
 -11 -13   4   12.78    1.08 
  10  14  -4    6.98    0.87 
 -10 -14   4    6.23    0.84 
  -9 -15   4   15.25    1.29 
 -28   6   4    5.64    0.69 
  27  -5  -4    1.28    0.36 
  27  -5  -4    1.26    0.31 
 -27   5   4    1.41    0.38 
 -27   5   4    1.03    0.29 
  26  -4  -4    2.06    0.38 
  26  -4  -4    1.69    0.42 
 -26   4   4    1.42    0.30 
 -26   4   4    1.63    0.39 
  25  -3  -4    2.52    0.40 
  25  -3  -4    2.55    0.45 
 -25   3   4    2.29    0.37 
 -25   3   4    2.46    0.46 
  24  -2  -4    7.70    0.68 
  24  -2  -4    7.20    0.69 
 -24   2   4    6.27    0.59 
 -24   2   4    6.12    0.72 
  23  -1  -4   16.68    1.10 
 -23   1   4   16.56    1.23 
 -23   1   4   17.81    1.08 
  22   0  -4   53.12    2.79 
  22   0  -4   51.53    2.73 
 -22   0   4   48.63    2.97 
  21   1  -4   57.35    2.96 
  21   1  -4   56.56    3.00 
 -21  -1   4   54.01    3.21 
  20   2  -4   45.50    2.53 
  20   2  -4   50.85    2.54 
 -20  -2   4   44.37    2.73 
  19   3  -4   26.05    1.51 
  19   3  -4   24.47    1.48 
 -19  -3   4   26.59    1.65 
  18   4  -4    3.70    0.46 
  18   4  -4    3.99    0.43 
 -18  -4   4    4.67    0.57 
  17   5  -4    6.09    0.50 
  17   5  -4    5.05    0.55 
 -17  -5   4    6.31    0.66 
  16   6  -4    0.08    0.12 
  16   6  -4   -0.04    0.10 
 -16  -6   4    0.10    0.15 
  15   7  -4    3.79    0.45 
  15   7  -4    3.73    0.45 
 -15  -7   4    2.65    0.44 
  14   8  -4    2.47    0.38 
  14   8  -4    2.94    0.41 
 -14  -8   4    3.09    0.46 
  13   9  -4    2.27    0.37 
  13   9  -4    2.71    0.42 
 -13  -9   4    3.48    0.51 
  12  10  -4   28.53    1.75 
  12  10  -4   26.94    1.60 
 -12 -10   4   29.08    1.85 
  11  11  -4   41.78    2.39 
  11  11  -4   39.69    2.17 
 -11 -11   4   38.40    2.46 
  10  12  -4   10.17    0.97 
 -10 -12   4   10.22    0.99 
   9  13  -4    7.33    0.85 
  -9 -13   4    7.05    0.84 
   8  14  -4    2.56    0.51 
  -8 -14   4    2.66    0.51 
   7  15  -4   11.38    1.18 
  -7 -15   4   11.93    1.07 
 -27   7   4    0.83    0.30 
  26  -6  -4    0.84    0.28 
 -26   6   4    0.72    0.28 
  25  -5  -4    4.58    0.52 
  25  -5  -4    3.61    0.53 
 -25   5   4    3.96    0.56 
 -25   5   4    3.12    0.48 
  24  -4  -4   17.14    1.13 
  24  -4  -4   19.65    1.27 
  24  -4  -4   17.39    1.25 
 -24   4   4   17.32    1.18 
  23  -3  -4   46.44    2.65 
  23  -3  -4   45.54    2.41 
 -23   3   4   42.26    2.45 
  22  -2  -4   10.40    0.74 
  22  -2  -4    9.18    0.76 
 -22   2   4    9.73    0.72 
 -22   2   4   10.33    0.85 
  21  -1  -4   59.70    3.07 
  21  -1  -4   57.89    2.98 
 -21   1   4   54.48    2.99 
 -21   1   4   56.01    3.26 
  20   0  -4   14.56    0.94 
  20   0  -4   13.31    0.92 
 -20   0   4   16.41    1.09 
 -20   0   4   13.38    0.87 
  19   1  -4   51.46    2.74 
  19   1  -4   51.04    2.71 
 -19  -1   4   54.08    2.98 
 -19  -1   4   50.23    2.67 
  18   2  -4   57.12    2.84 
  18   2  -4   46.73    2.82 
 -18  -2   4   58.23    3.10 
 -18  -2   4   55.91    2.78 
  17   3  -4   46.61    2.47 
  17   3  -4   49.66    2.49 
 -17  -3   4   45.54    2.39 
 -17  -3   4   44.93    2.68 
  16   4  -4    5.45    0.53 
  16   4  -4    5.32    0.44 
 -16  -4   4    5.31    0.58 
 -16  -4   4    5.20    0.37 
  15   5  -4    0.88    0.21 
  15   5  -4    0.84    0.20 
 -15  -5   4    0.87    0.24 
 -15  -5   4    0.66    0.14 
  14   6  -4    3.63    0.41 
  14   6  -4    3.73    0.43 
 -14  -6   4    3.35    0.30 
 -14  -6   4    3.30    0.47 
  13   7  -4    0.74    0.21 
  13   7  -4    0.53    0.20 
 -13  -7   4    0.95    0.26 
 -13  -7   4    0.87    0.17 
  12   8  -4    4.02    0.48 
  12   8  -4    4.68    0.51 
 -12  -8   4    5.03    0.58 
 -12  -8   4    4.74    0.40 
  11   9  -4   90.39    4.68 
  11   9  -4   96.01    4.93 
 -11  -9   4   96.15    5.17 
 -11  -9   4   94.11    4.79 
  10  10  -4   22.96    1.39 
  10  10  -4   24.76    1.55 
 -10 -10   4   27.08    1.64 
 -10 -10   4   22.54    1.41 
   9  11  -4   27.61    1.76 
   9  11  -4   25.46    1.56 
  -9 -11   4   28.86    1.66 
  -9 -11   4   30.35    1.86 
   8  12  -4   22.06    1.57 
  -8 -12   4   24.20    1.64 
  -8 -12   4   25.36    1.50 
   7  13  -4    7.43    0.85 
  -7 -13   4    7.78    0.85 
   6  14  -4    9.17    0.98 
  -6 -14   4    8.78    0.93 
   5  15  -4    5.23    0.78 
  26  -8  -4    5.64    0.70 
  25  -7  -4   16.03    1.21 
  25  -7  -4   16.23    1.16 
 -25   7   4   15.84    1.21 
  24  -6  -4   23.55    1.50 
  24  -6  -4   22.21    1.57 
 -24   6   4   25.31    1.58 
  23  -5  -4   13.52    0.99 
  23  -5  -4   12.61    0.91 
  23  -5  -4   12.44    0.85 
 -23   5   4   11.41    0.92 
 -23   5   4   10.97    0.89 
  22  -4  -4   48.07    2.75 
  22  -4  -4   47.39    2.49 
  22  -4  -4   48.05    2.64 
 -22   4   4   44.19    2.58 
  21  -3  -4   21.11    1.27 
  21  -3  -4   19.29    1.38 
 -21   3   4   24.13    1.35 
  20  -2  -4   44.63    2.70 
  20  -2  -4   47.63    2.58 
  20  -2  -4   47.89    2.50 
 -20   2   4   48.70    2.55 
  19  -1  -4   49.41    2.78 
  19  -1  -4   54.07    2.99 
  19  -1  -4   52.40    2.73 
 -19   1   4   53.64    2.76 
 -19   1   4   52.68    3.00 
  18   0  -4   10.56    0.76 
  18   0  -4   11.74    0.79 
 -18   0   4   12.38    0.89 
 -18   0   4   12.30    0.75 
  17   1  -4    6.17    0.47 
 -17  -1   4    6.03    0.44 
 -17  -1   4    6.37    0.62 
  16   2  -4   18.35    1.07 
 -16  -2   4   18.14    1.03 
 -16  -2   4   18.72    1.22 
  15   3  -4    4.86    0.48 
  15   3  -4    5.26    0.41 
 -15  -3   4    4.32    0.52 
 -15  -3   4    5.61    0.38 
  14   4  -4    4.05    0.44 
  14   4  -4    4.28    0.37 
 -14  -4   4    3.49    0.46 
 -14  -4   4    4.59    0.32 
  13   5  -4    4.83    0.47 
  13   5  -4    4.47    0.42 
 -13  -5   4    3.96    0.32 
 -13  -5   4    4.76    0.51 
  12   6  -4    0.12    0.13 
  12   6  -4    0.16    0.14 
 -12  -6   4    0.22    0.11 
 -12  -6   4    0.34    0.17 
  11   7  -4    5.65    0.52 
  11   7  -4    4.28    0.49 
 -11  -7   4    6.12    0.44 
 -11  -7   4    6.20    0.59 
  10   8  -4   72.82    4.05 
  10   8  -4   85.88    4.27 
 -10  -8   4   88.86    4.48 
 -10  -8   4   79.54    4.14 
   9   9  -4   12.92    0.89 
   9   9  -4   11.23    0.79 
  -9  -9   4   11.71    0.80 
  -9  -9   4   11.42    0.90 
   8  10  -4   20.28    1.20 
   8  10  -4   21.19    1.35 
  -8 -10   4   18.51    1.23 
  -8 -10   4   20.94    1.38 
   7  11  -4   12.29    1.00 
  -7 -11   4   14.12    0.96 
  -7 -11   4   13.91    1.04 
   6  12  -4   20.49    1.47 
  -6 -12   4   23.03    1.52 
  -6 -12   4   21.89    1.40 
   5  13  -4    1.77    0.41 
  -5 -13   4    2.44    0.45 
  -5 -13   4    1.97    0.39 
   4  14  -4   10.56    1.02 
  -4 -14   4    7.77    0.81 
  -4 -14   4    8.35    0.88 
   3  15  -4    5.25    0.78 
  -3 -15   4    5.63    0.72 
  25  -9  -4    5.93    0.75 
 -25   9   4    5.33    0.77 
  24  -8  -4   12.98    1.03 
  24  -8  -4   12.43    1.00 
 -24   8   4   12.18    1.11 
  23  -7  -4   55.48    3.21 
  23  -7  -4   59.79    3.35 
 -23   7   4   58.77    3.28 
  22  -6  -4   22.52    1.47 
  22  -6  -4   21.28    1.39 
 -22   6   4   21.48    1.44 
  21  -5  -4   63.20    3.28 
  21  -5  -4   57.73    3.42 
  21  -5  -4   61.97    3.11 
 -21   5   4   59.87    3.30 
  20  -4  -4   33.64    2.03 
  20  -4  -4   34.79    1.91 
  20  -4  -4   33.56    1.82 
 -20   4   4   32.04    1.93 
  19  -3  -4   25.41    1.60 
  19  -3  -4   24.89    1.44 
  19  -3  -4   26.80    1.53 
  18  -2  -4   60.47    3.12 
  18  -2  -4   55.14    2.92 
  18  -2  -4   47.87    2.79 
 -18   2   4   57.70    2.91 
  17  -1  -4    5.13    0.48 
  17  -1  -4    5.73    0.45 
  17  -1  -4    4.95    0.53 
 -17   1   4    6.12    0.46 
  16   0  -4   86.24    4.40 
  16   0  -4   88.14    4.51 
  16   0  -4   90.58    4.81 
 -16   0   4   88.65    4.82 
 -16   0   4   92.04    4.50 
  15   1  -4   25.04    1.44 
  15   1  -4   25.63    1.42 
 -15  -1   4   27.24    1.61 
 -15  -1   4   26.17    1.41 
  14   2  -4    6.85    0.53 
  14   2  -4    8.15    0.52 
 -14  -2   4    7.19    0.49 
 -14  -2   4    8.14    0.63 
  13   3  -4   11.18    0.75 
  13   3  -4   11.84    0.72 
 -13  -3   4   12.01    0.69 
 -13  -3   4   11.88    0.84 
  12   4  -4   45.18    2.39 
  12   4  -4   47.27    2.38 
 -12  -4   4   47.70    2.35 
 -12  -4   4   42.69    2.57 
  11   5  -4    8.87    0.58 
  11   5  -4    8.68    0.59 
 -11  -5   4    7.36    0.62 
 -11  -5   4    7.61    0.51 
  10   6  -4   10.81    0.72 
  10   6  -4   10.11    0.70 
 -10  -6   4   10.94    0.66 
 -10  -6   4   10.00    0.77 
   9   7  -4  103.83    5.42 
   9   7  -4  112.41    5.24 
  -9  -7   4   95.51    5.33 
  -9  -7   4  116.38    5.71 
   8   8  -4   38.16    2.44 
   8   8  -4   46.82    2.35 
  -8  -8   4   48.71    2.41 
  -8  -8   4   46.65    2.60 
   7   9  -4   61.11    2.99 
   7   9  -4   62.48    3.20 
  -7  -9   4   56.31    3.09 
  -7  -9   4   54.97    3.28 
   6  10  -4   24.84    1.54 
   6  10  -4   23.31    1.36 
  -6 -10   4   21.89    1.44 
  -6 -10   4   27.28    1.59 
   5  11  -4    5.71    0.67 
  -5 -11   4    4.26    0.54 
  -5 -11   4    5.62    0.62 
   4  12  -4    7.75    0.83 
  -4 -12   4    7.71    0.73 
  -4 -12   4    7.15    0.74 
   3  13  -4    0.94    0.33 
  -3 -13   4    0.89    0.29 
  -3 -13   4    1.18    0.31 
   2  14  -4    1.89    0.44 
  -2 -14   4    1.44    0.37 
   1  15  -4    1.07    0.44 
  -1 -15   4    1.91    0.44 
  24 -10  -4    5.91    0.77 
 -24  10   4    6.53    0.85 
  23  -9  -4   14.04    1.08 
 -23   9   4   12.85    1.10 
  22  -8  -4   16.32    1.19 
  22  -8  -4   16.35    1.17 
 -22   8   4   15.70    1.21 
  21  -7  -4   31.71    1.95 
  21  -7  -4   31.61    1.89 
 -21   7   4   30.32    1.92 
  20  -6  -4   12.89    0.89 
  20  -6  -4   16.06    1.05 
  20  -6  -4   15.33    1.07 
 -20   6   4   15.67    1.08 
  19  -5  -4   55.27    3.13 
  19  -5  -4   55.58    2.98 
 -19   5   4   54.78    3.01 
  18  -4  -4    4.25    0.49 
  18  -4  -4    4.87    0.46 
  18  -4  -4    3.85    0.40 
 -18   4   4    3.08    0.42 
  17  -3  -4   47.93    2.70 
  17  -3  -4   48.55    2.47 
  17  -3  -4   47.78    2.57 
 -17   3   4   47.30    2.56 
  16  -2  -4   18.10    1.18 
  16  -2  -4   18.46    1.07 
  16  -2  -4   18.11    1.09 
 -16   2   4   18.91    1.10 
  15  -1  -4   23.68    1.54 
  15  -1  -4   27.11    1.44 
  15  -1  -4   24.44    1.41 
 -15   1   4   28.40    1.46 
  14   0  -4    5.33    0.43 
  14   0  -4    6.08    0.49 
  14   0  -4    5.20    0.40 
 -14   0   4    5.78    0.42 
  13   1  -4   11.05    0.63 
  13   1  -4   10.01    0.66 
 -13  -1   4   10.07    0.63 
 -13  -1   4    9.70    0.73 
  12   2  -4  125.13    6.40 
  12   2  -4  127.48    6.26 
 -12  -2   4  131.29    6.41 
 -12  -2   4  134.32    6.81 
  11   3  -4   58.63    2.94 
  11   3  -4   61.03    2.92 
 -11  -3   4   57.28    2.92 
 -11  -3   4   54.58    3.15 
  10   4  -4  122.53    6.04 
  10   4  -4  128.66    6.21 
 -10  -4   4  123.72    6.55 
 -10  -4   4  123.89    6.17 
   9   5  -4    6.32    0.49 
   9   5  -4    6.87    0.50 
  -9  -5   4    7.39    0.46 
  -9  -5   4    6.27    0.54 
   8   6  -4   55.30    2.73 
   8   6  -4   52.79    2.82 
  -8  -6   4   54.70    2.77 
  -8  -6   4   51.95    2.96 
   7   7  -4  116.47    5.60 
   7   7  -4  118.63    5.84 
  -7  -7   4  115.38    5.77 
  -7  -7   4  109.52    6.08 
   6   8  -4   95.45    4.63 
   6   8  -4   89.80    4.87 
  -6  -8   4   97.28    4.81 
   5   9  -4   48.18    2.40 
   5   9  -4   47.97    2.59 
  -5  -9   4   47.30    2.65 
  -5  -9   4   42.05    2.49 
   4  10  -4    9.83    0.79 
   4  10  -4   10.70    0.68 
  -4 -10   4    9.43    0.78 
  -4 -10   4    9.12    0.74 
   3  11  -4   -0.02    0.17 
  -3 -11   4    0.20    0.18 
  -3 -11   4    0.17    0.17 
   2  12  -4    0.30    0.20 
  -2 -12   4    0.45    0.23 
  -2 -12   4    0.49    0.23 
   1  13  -4    0.89    0.29 
  -1 -13   4    1.48    0.35 
  -1 -13   4    1.90    0.38 
   0  14  -4    2.34    0.50 
   0 -14   4    1.09    0.35 
  -1  15  -4   11.70    1.19 
   1 -15   4   11.20    1.07 
  22 -10  -4   18.19    1.26 
 -22  10   4   13.79    1.22 
  21  -9  -4   31.98    2.09 
  21  -9  -4   34.71    2.08 
 -21   9   4   34.19    2.12 
  20  -8  -4   30.10    1.82 
  20  -8  -4   31.36    1.88 
 -20   8   4   26.09    1.81 
  19  -7  -4    9.79    0.76 
  19  -7  -4    8.49    0.75 
 -19   7   4    8.64    0.81 
  18  -6  -4   10.51    0.71 
  18  -6  -4   14.15    0.93 
 -18   6   4   10.83    0.85 
  17  -5  -4    6.26    0.47 
  17  -5  -4    6.55    0.57 
  17  -5  -4    6.47    0.54 
 -17   5   4    5.40    0.56 
  16  -4  -4    4.86    0.52 
  16  -4  -4    5.73    0.42 
  16  -4  -4    4.75    0.48 
 -16   4   4    5.25    0.49 
  15  -3  -4    5.77    0.45 
  15  -3  -4    5.75    0.45 
  15  -3  -4    5.54    0.42 
  15  -3  -4    4.18    0.48 
 -15   3   4    5.51    0.45 
  14  -2  -4    9.09    0.59 
  14  -2  -4    8.90    0.57 
  14  -2  -4    7.54    0.62 
 -14   2   4    9.12    0.60 
  13  -1  -4    9.79    0.63 
  13  -1  -4    9.79    0.70 
  13  -1  -4   10.56    0.62 
 -13   1   4    9.16    0.62 
  12   0  -4   21.29    1.34 
  12   0  -4   23.59    1.22 
  12   0  -4   21.80    1.23 
 -12   0   4   24.13    1.26 
  11   1  -4   37.53    2.24 
  11   1  -4   38.06    2.06 
  11   1  -4   44.27    2.09 
 -11  -1   4   42.48    2.10 
 -11  -1   4   41.31    2.28 
  10   2  -4  158.66    8.25 
  10   2  -4  168.92    8.05 
 -10  -2   4  185.31    8.29 
 -10  -2   4  160.19    8.73 
   9   3  -4  193.58    8.89 
   9   3  -4  190.36    9.14 
  -9  -3   4  173.23    9.61 
  -9  -3   4  186.27    9.13 
   8   4  -4  156.39    7.86 
   8   4  -4  166.32    7.63 
  -8  -4   4  153.35    8.26 
  -8  -4   4  160.51    7.84 
   7   5  -4  475.62   23.00 
   7   5  -4  486.68   22.20 
  -7  -5   4  448.11   24.05 
  -7  -5   4  471.87   22.94 
   6   6  -4  245.94   11.39 
   6   6  -4  239.07   11.83 
  -6  -6   4  242.76   12.36 
  -6  -6   4  229.89   11.77 
   5   7  -4  212.82   10.54 
   5   7  -4  211.53   10.11 
  -5  -7   4  196.80   10.96 
  -5  -7   4  226.66   10.50 
   4   8  -4    0.49    0.20 
   4   8  -4    0.76    0.17 
  -4  -8   4    0.52    0.17 
  -4  -8   4    0.45    0.19 
   3   9  -4    1.55    0.25 
   3   9  -4    2.14    0.37 
  -3  -9   4    1.90    0.31 
  -3  -9   4    1.47    0.29 
   2  10  -4    0.23    0.18 
   2  10  -4    0.16    0.13 
  -2 -10   4   -0.02    0.13 
  -2 -10   4    0.23    0.16 
   1  11  -4    0.00    0.18 
  -1 -11   4    0.19    0.17 
  -1 -11   4    0.11    0.16 
   0  12  -4   11.12    1.04 
   0 -12   4   12.29    0.91 
   0 -12   4   10.96    0.90 
  -1  13  -4    8.20    0.93 
   1 -13   4    8.80    0.85 
  -2  14  -4   34.76    2.23 
   2 -14   4   33.03    2.10 
  -3  15  -4   18.92    1.46 
   3 -15   4   16.25    1.31 
  21 -11  -4    9.52    0.96 
 -21  11   4    8.96    1.00 
  20 -10  -4   18.47    1.30 
  20 -10  -4   17.78    1.31 
 -20  10   4   17.07    1.33 
  19  -9  -4   28.54    1.76 
  19  -9  -4   24.71    1.67 
 -19   9   4   26.10    1.73 
  18  -8  -4   16.94    1.20 
  18  -8  -4   18.59    1.25 
 -18   8   4   17.39    1.24 
  17  -7  -4    1.60    0.31 
  17  -7  -4    1.11    0.28 
 -17   7   4    1.04    0.30 
  16  -6  -4   -0.05    0.13 
  16  -6  -4    0.24    0.13 
  16  -6  -4    0.13    0.09 
 -16   6   4    0.10    0.16 
  15  -5  -4    0.71    0.20 
  15  -5  -4    0.95    0.23 
  15  -5  -4    0.67    0.14 
 -15   5   4    0.92    0.22 
  14  -4  -4    4.65    0.45 
  14  -4  -4    4.40    0.48 
  14  -4  -4    4.85    0.37 
 -14   4   4    4.91    0.45 
  13  -3  -4   11.88    0.70 
  13  -3  -4   11.55    0.80 
  13  -3  -4   11.93    0.75 
 -13   3   4   11.15    0.73 
  12  -2  -4  139.01    7.10 
  12  -2  -4  133.36    6.73 
  12  -2  -4  132.59    6.50 
 -12   2   4  138.01    6.76 
  11  -1  -4   41.36    2.13 
  11  -1  -4   41.08    2.31 
  11  -1  -4   42.82    2.11 
 -11   1   4   41.84    2.18 
  10   0  -4   17.29    0.93 
  10   0  -4   17.71    1.06 
  10   0  -4   15.70    0.95 
 -10   0   4   19.29    0.99 
   9   1  -4   17.06    0.92 
   9   1  -4   18.56    1.06 
   9   1  -4   18.82    0.98 
  -9  -1   4   16.91    0.97 
   8   2  -4  220.40   10.58 
   8   2  -4  209.19   10.89 
  -8  -2   4  237.18   10.93 
  -8  -2   4  225.61   11.48 
   7   3  -4  232.90   11.20 
   7   3  -4  237.70   11.56 
  -7  -3   4  233.22   11.56 
  -7  -3   4  240.95   12.15 
   6   4  -4  177.21    8.74 
   6   4  -4  177.57    8.45 
  -6  -4   4  174.90    8.71 
  -6  -4   4  179.29    9.15 
   5   5  -4  155.88    7.94 
   5   5  -4  163.63    7.66 
  -5  -5   4  160.34    8.28 
   4   6  -4    0.10    0.09 
   4   6  -4    0.02    0.10 
  -4  -6   4    0.19    0.11 
  -4  -6   4    0.06    0.09 
   3   7  -4    0.39    0.17 
   3   7  -4    0.43    0.13 
  -3  -7   4    0.36    0.15 
  -3  -7   4    0.50    0.15 
   2   8  -4    0.06    0.13 
   2   8  -4    0.07    0.10 
  -2  -8   4   -0.05    0.10 
  -2  -8   4    0.11    0.12 
   1   9  -4   -0.05    0.14 
   1   9  -4    0.04    0.10 
  -1  -9   4    0.11    0.12 
  -1  -9   4    0.02    0.11 
   0  10  -4    2.51    0.31 
   0  10  -4    2.65    0.45 
   0 -10   4    2.66    0.41 
   0 -10   4    2.09    0.34 
  -1  11  -4   10.36    0.91 
   1 -11   4   10.93    0.88 
   1 -11   4   12.32    0.86 
  -2  12  -4   35.33    2.16 
   2 -12   4   33.01    2.06 
  -3  13  -4   39.72    2.47 
   3 -13   4   39.27    2.37 
  -4  14  -4  105.17    5.53 
   4 -14   4   95.67    5.36 
  20 -12  -4    8.05    0.94 
 -20  12   4   10.39    1.09 
  19 -11  -4   50.87    3.10 
  19 -11  -4   53.83    3.04 
 -19  11   4   51.38    3.07 
  18 -10  -4    9.76    0.85 
  18 -10  -4   10.41    0.86 
 -18  10   4    8.36    0.91 
  17  -9  -4   11.18    0.93 
  17  -9  -4   11.72    0.92 
 -17   9   4   12.65    0.97 
  16  -8  -4   10.17    0.82 
  16  -8  -4    9.63    0.79 
 -16   8   4   10.48    0.84 
  15  -7  -4    3.75    0.47 
  15  -7  -4    2.70    0.40 
 -15   7   4    2.65    0.42 
  14  -6  -4    2.94    0.41 
  14  -6  -4    3.03    0.27 
  14  -6  -4    2.82    0.39 
 -14   6   4    2.88    0.40 
  13  -5  -4    4.71    0.48 
  13  -5  -4    4.45    0.33 
  13  -5  -4    3.64    0.42 
 -13   5   4    4.67    0.46 
  12  -4  -4   44.83    2.41 
  12  -4  -4   40.88    2.52 
  12  -4  -4   47.79    2.27 
 -12   4   4   47.99    2.42 
  11  -3  -4   58.84    2.96 
  11  -3  -4   59.61    3.28 
  11  -3  -4   62.83    3.12 
 -11   3   4   61.16    3.10 
  10  -2  -4  165.73    8.70 
  10  -2  -4  166.01    7.97 
 -10   2   4  173.37    8.30 
 -10   2   4  166.19    8.26 
   9  -1  -4   17.33    0.94 
   9  -1  -4   17.84    1.07 
   9  -1  -4   18.96    0.97 
  -9   1   4   17.85    1.00 
   8   0  -4    2.00    0.24 
   8   0  -4    1.63    0.20 
   8   0  -4    1.73    0.13 
  -8   0   4    1.37    0.19 
   7   1  -4  105.96    5.25 
   7   1  -4  100.14    5.13 
   7   1  -4  101.00    5.56 
  -7  -1   4  121.43    5.32 
   6   2  -4   24.49    1.29 
   6   2  -4   24.13    1.32 
  -6  -2   4   25.36    1.34 
  -6  -2   4   27.96    1.44 
   5   3  -4    0.31    0.10 
   5   3  -4    0.26    0.08 
  -5  -3   4    0.26    0.10 
  -5  -3   4    0.40    0.10 
   4   4  -4   49.61    2.49 
   4   4  -4   47.45    2.40 
  -4  -4   4   46.02    2.58 
  -4  -4   4   49.81    2.47 
   3   5  -4   11.09    0.64 
   3   5  -4    9.29    0.66 
  -3  -5   4   10.42    0.65 
  -3  -5   4   10.49    0.67 
   2   6  -4    3.29    0.31 
   2   6  -4    3.52    0.38 
  -2  -6   4    2.73    0.33 
  -2  -6   4    3.18    0.32 
   1   7  -4   -0.04    0.07 
   1   7  -4    0.11    0.12 
  -1  -7   4    0.06    0.10 
  -1  -7   4    0.02    0.09 
   0   8  -4    9.34    0.69 
   0   8  -4    8.19    0.55 
   0  -8   4    8.16    0.64 
   0  -8   4    7.44    0.59 
  -1   9  -4   16.52    1.09 
  -1   9  -4   15.83    0.91 
   1  -9   4   16.16    1.05 
   1  -9   4   13.72    0.97 
  -2  10  -4   11.89    0.90 
   2 -10   4    9.45    0.82 
   2 -10   4   11.12    0.78 
  -3  11  -4   30.92    2.02 
   3 -11   4   34.70    2.01 
  -4  12  -4   12.88    1.04 
   4 -12   4   11.35    0.95 
  -5  13  -4   49.23    2.90 
   5 -13   4   46.01    2.77 
  -6  14  -4   40.55    2.46 
   6 -14   4   33.84    2.27 
  18 -12  -4   25.60    1.66 
 -18  12   4   20.87    1.64 
  17 -11  -4   16.94    1.26 
  17 -11  -4   18.59    1.28 
 -17  11   4   15.60    1.28 
  16 -10  -4    6.59    0.72 
  16 -10  -4    6.86    0.73 
 -16  10   4    6.63    0.77 
  15  -9  -4    1.13    0.30 
  15  -9  -4    1.80    0.37 
 -15   9   4    2.04    0.40 
  14  -8  -4    3.25    0.46 
  14  -8  -4    2.87    0.41 
 -14   8   4    2.71    0.44 
  13  -7  -4    0.76    0.20 
  13  -7  -4    0.80    0.23 
 -13   7   4    0.76    0.24 
  12  -6  -4    0.26    0.08 
  12  -6  -4    0.12    0.13 
  12  -6  -4    0.44    0.15 
 -12   6   4    0.19    0.14 
  11  -5  -4    8.62    0.66 
  11  -5  -4    8.94    0.51 
  11  -5  -4    8.30    0.62 
 -11   5   4    8.56    0.62 
  10  -4  -4  118.12    6.18 
  10  -4  -4  129.14    5.89 
  10  -4  -4  120.90    6.49 
 -10   4   4  125.73    6.18 
   9  -3  -4  187.13    8.99 
   9  -3  -4  194.23    9.38 
   9  -3  -4  184.20    9.81 
  -9   3   4  194.29    9.36 
   8  -2  -4  220.65   11.02 
   8  -2  -4  210.73   10.10 
  -8   2   4  213.66   10.47 
  -8   2   4  210.52   10.51 
   7  -1  -4   97.83    4.83 
   7  -1  -4  104.38    5.27 
  -7   1   4  101.61    5.02 
  -7   1   4  100.41    4.96 
   6   0  -4  120.32    5.75 
   6   0  -4  116.88    6.23 
  -6   0   4  124.42    5.96 
   5   1  -4  301.50   15.10 
   5   1  -4  289.76   13.94 
   5   1  -4  294.42   14.43 
   5   1  -4  290.46   14.43 
  -5  -1   4  301.83   14.44 
   4   2  -4   46.60    2.26 
   4   2  -4   49.20    2.24 
  -4  -2   4   44.59    2.29 
  -4  -2   4   40.12    2.38 
   3   3  -4    0.28    0.10 
   3   3  -4    0.21    0.09 
  -3  -3   4    0.36    0.10 
  -3  -3   4    0.29    0.10 
   2   4  -4   50.40    2.37 
   2   4  -4   48.95    2.45 
  -2  -4   4   46.11    2.43 
  -2  -4   4   44.06    2.50 
   1   5  -4    0.51    0.14 
   1   5  -4    0.18    0.11 
  -1  -5   4    0.33    0.10 
  -1  -5   4    0.20    0.11 
   0   6  -4   19.66    1.21 
   0   6  -4   19.49    1.11 
   0  -6   4   20.66    1.17 
   0  -6   4   21.44    1.20 
  -1   7  -4   30.59    1.57 
  -1   7  -4   28.75    1.70 
   1  -7   4   28.84    1.66 
   1  -7   4   30.08    1.69 
  -2   8  -4  111.39    5.77 
  -2   8  -4  109.86    5.43 
   2  -8   4  104.88    5.85 
   2  -8   4  123.14    5.75 
  -3   9  -4   17.97    1.22 
  -3   9  -4   17.74    1.04 
   3  -9   4   16.71    1.10 
   3  -9   4   20.08    1.21 
  -4  10  -4    8.41    0.80 
   4 -10   4    6.81    0.71 
  -5  11  -4   15.18    1.17 
   5 -11   4   16.01    1.15 
  -6  12  -4   18.77    1.42 
   6 -12   4   19.95    1.38 
  -7  13  -4   24.15    1.67 
   7 -13   4   21.51    1.55 
  -8  14  -4    0.04    0.28 
   8 -14   4    0.37    0.29 
  17 -13  -4    4.10    0.65 
 -17  13   4    4.01    0.71 
  16 -12  -4    1.08    0.35 
  16 -12  -4    1.01    0.34 
 -16  12   4    1.81    0.47 
  15 -11  -4    4.61    0.61 
  15 -11  -4    3.80    0.57 
 -15  11   4    3.51    0.60 
  14 -10  -4    0.22    0.21 
  14 -10  -4    0.25    0.18 
 -14  10   4    0.59    0.27 
  13  -9  -4    2.36    0.40 
  13  -9  -4    2.59    0.42 
 -13   9   4    2.57    0.45 
  12  -8  -4    4.52    0.54 
  12  -8  -4    4.26    0.50 
 -12   8   4    4.10    0.52 
  11  -7  -4    6.24    0.52 
  11  -7  -4    5.40    0.56 
 -11   7   4    6.31    0.58 
  10  -6  -4    9.77    0.52 
  10  -6  -4    9.15    0.68 
  10  -6  -4    9.65    0.71 
 -10   6   4    9.50    0.69 
   9  -5  -4    6.00    0.50 
   9  -5  -4    6.37    0.36 
   9  -5  -4    6.02    0.48 
  -9   5   4    5.61    0.47 
   8  -4  -4  159.13    8.03 
   8  -4  -4  165.41    8.42 
   8  -4  -4  163.59    7.66 
  -8   4   4  159.92    8.02 
   7  -3  -4  201.43   11.87 
   7  -3  -4  232.51   10.89 
  -7   3   4  257.51   11.38 
  -7   3   4  233.85   11.34 
   6  -2  -4   23.37    1.34 
   6  -2  -4   23.37    1.18 
  -6   2   4   24.49    1.23 
  -6   2   4   22.72    1.27 
   5  -1  -4  290.70   13.65 
   5  -1  -4  296.31   14.82 
  -5   1   4  281.16   14.16 
  -5   1   4  291.50   14.13 
   4   0  -4   53.69    2.73 
   4   0  -4   55.98    2.92 
   4   0  -4   54.34    2.70 
  -4   0   4   55.58    2.74 
  -4   0   4   58.66    2.81 
   3   1  -4   15.06    0.81 
   3   1  -4   13.50    0.83 
  -3  -1   4   16.38    0.84 
  -3  -1   4   15.27    0.78 
   2   2  -4    0.07    0.07 
   2   2  -4    0.29    0.11 
  -2  -2   4    0.15    0.09 
  -2  -2   4    0.07    0.07 
   1   3  -4    0.87    0.16 
   1   3  -4    0.55    0.13 
  -1  -3   4    0.64    0.13 
  -1  -3   4    0.65    0.11 
   0   4  -4    1.35    0.20 
   0   4  -4    1.85    0.24 
   0  -4   4    1.44    0.16 
   0  -4   4    1.41    0.21 
  -1   5  -4   30.40    1.76 
  -1   5  -4   32.84    1.67 
   1  -5   4   34.08    1.75 
   1  -5   4   30.99    1.75 
  -2   6  -4   42.38    2.02 
  -2   6  -4   38.20    2.16 
   2  -6   4   36.62    2.11 
   2  -6   4   39.45    2.11 
  -3   7  -4    9.39    0.59 
  -3   7  -4    8.43    0.68 
   3  -7   4    9.09    0.58 
   3  -7   4    7.78    0.64 
  -4   8  -4   70.62    3.53 
  -4   8  -4   69.33    3.80 
   4  -8   4   72.75    3.78 
   4  -8   4   71.76    3.78 
  -5   9  -4   13.37    0.82 
  -5   9  -4   13.13    0.99 
   5  -9   4   13.63    0.97 
   5  -9   4   12.09    0.84 
  -6  10  -4   22.11    1.46 
   6 -10   4   20.20    1.39 
  -7  11  -4   11.12    1.02 
   7 -11   4   10.03    0.87 
  -8  12  -4   38.02    2.35 
   8 -12   4   35.96    2.24 
  -9  13  -4    0.05    0.22 
   9 -13   4    0.08    0.23 
 -10  14  -4    0.51    0.36 
  10 -14   4    0.29    0.30 
  15 -13  -4    2.59    0.53 
  15 -13  -4    3.32    0.55 
 -15  13   4    2.82    0.58 
  14 -12  -4    0.09    0.20 
  14 -12  -4    0.43    0.25 
 -14  12   4    0.05    0.25 
  13 -11  -4    0.63    0.26 
  13 -11  -4    1.02    0.30 
 -13  11   4    0.40    0.28 
  12 -10  -4   27.50    1.68 
  12 -10  -4   27.15    1.73 
 -12  10   4   25.46    1.69 
  11  -9  -4   86.55    4.52 
  11  -9  -4   82.44    4.70 
 -11   9   4   89.07    4.57 
  10  -8  -4   76.68    4.33 
 -10   8   4   81.93    4.19 
   9  -7  -4   99.59    5.55 
   9  -7  -4  105.58    5.32 
  -9   7   4  107.15    5.35 
   8  -6  -4   47.69    2.95 
   8  -6  -4   60.20    2.87 
  -8   6   4   54.23    2.86 
   7  -5  -4  492.80   23.60 
   7  -5  -4  481.85   24.70 
   7  -5  -4  473.18   22.65 
  -7   5   4  484.16   23.63 
   6  -4  -4  179.43    8.57 
   6  -4  -4  171.39    8.16 
   6  -4  -4  161.93    8.96 
  -6   4   4  180.32    8.57 
   5  -3  -4    0.29    0.11 
   5  -3  -4    0.34    0.06 
  -5   3   4    0.16    0.08 
  -5   3   4    0.23    0.09 
   4  -2  -4   46.51    2.24 
   4  -2  -4   43.26    2.47 
  -4   2   4   49.28    2.33 
  -4   2   4   45.78    2.36 
   3  -1  -4   14.24    0.76 
   3  -1  -4   15.87    0.85 
  -3   1   4   13.27    0.80 
  -3   1   4   14.70    0.76 
   2   0  -4    0.21    0.08 
   2   0  -4    0.37    0.08 
  -2   0   4    0.54    0.08 
  -2   0   4    0.18    0.07 
   1   1  -4    7.69    0.48 
   1   1  -4    7.89    0.46 
  -1  -1   4    7.48    0.48 
  -1  -1   4    7.97    0.47 
   0   2  -4   50.66    2.47 
   0  -2   4   50.23    2.54 
   0  -2   4   50.70    2.54 
   0  -2   4   48.23    2.58 
  -1   3  -4   16.71    0.88 
   1  -3   4   16.01    0.89 
   1  -3   4   15.38    0.84 
   1  -3   4   14.83    0.90 
  -2   4  -4    5.70    0.43 
  -2   4  -4    5.57    0.39 
   2  -4   4    5.12    0.33 
   2  -4   4    5.13    0.40 
  -3   5  -4   51.34    2.50 
  -3   5  -4   51.75    2.66 
   3  -5   4   50.32    2.60 
   3  -5   4   45.11    2.60 
  -4   6  -4   51.13    2.74 
  -4   6  -4   51.99    2.56 
   4  -6   4   50.64    2.67 
   4  -6   4   48.36    2.70 
  -5   7  -4   43.12    2.28 
  -5   7  -4   48.30    2.50 
   5  -7   4   45.23    2.39 
   5  -7   4   41.46    2.42 
  -6   8  -4   53.64    2.72 
  -6   8  -4   55.70    2.99 
   6  -8   4   49.30    2.90 
   6  -8   4   54.82    2.87 
  -7   9  -4   23.53    1.56 
  -7   9  -4   23.35    1.34 
   7  -9   4   24.70    1.53 
  -8  10  -4    1.27    0.36 
   8 -10   4    0.63    0.26 
  -9  11  -4    7.46    0.88 
   9 -11   4    8.97    0.86 
 -10  12  -4    5.23    0.74 
  10 -12   4    4.88    0.66 
 -11  13  -4    4.78    0.78 
  11 -13   4    5.35    0.74 
  14 -14  -4    1.21    0.40 
  14 -14  -4    1.49    0.40 
 -14  14   4    1.71    0.47 
  13 -13  -4    9.59    0.95 
  13 -13  -4    9.41    0.94 
 -13  13   4    9.96    1.04 
  12 -12  -4   13.91    1.08 
  12 -12  -4   15.08    1.14 
 -12  12   4   13.38    1.13 
  11 -11  -4   38.82    2.27 
  11 -11  -4   38.36    2.37 
 -11  11   4   38.06    2.33 
  10 -10  -4   24.21    1.53 
  10 -10  -4   25.45    1.61 
 -10  10   4   23.14    1.56 
   9  -9  -4    9.60    0.79 
   9  -9  -4   12.18    0.88 
  -9   9   4   11.32    0.86 
   8  -8  -4   43.54    2.53 
   8  -8  -4   44.53    2.42 
  -8   8   4   43.96    2.45 
   7  -7  -4  113.83    6.15 
   7  -7  -4  119.81    5.88 
  -7   7   4  114.36    5.91 
   6  -6  -4  235.22   12.20 
   6  -6  -4  227.85   11.63 
  -6   6   4  244.17   11.69 
   5  -5  -4  182.36    8.60 
   5  -5  -4  151.62    8.16 
  -5   5   4  162.06    8.20 
   4  -4  -4   50.94    2.75 
   4  -4  -4   50.38    2.59 
   4  -4  -4   50.33    2.41 
  -4   4   4   50.38    2.61 
   3  -3  -4    0.19    0.06 
   3  -3  -4    0.14    0.10 
  -3   3   4    0.13    0.08 
  -3   3   4    0.14    0.09 
   2  -2  -4    0.07    0.07 
   2  -2  -4   -0.04    0.08 
  -2   2   4    0.20    0.09 
  -2   2   4    0.04    0.07 
   1  -1  -4    7.42    0.45 
   1  -1  -4    8.04    0.49 
  -1   1   4    7.04    0.46 
  -1   1   4    7.83    0.46 
   0   0  -4    0.93    0.14 
   0   0  -4    0.99    0.12 
   0   0   4    1.23    0.15 
   0   0   4    0.82    0.13 
  -1   1  -4   38.25    1.88 
  -1   1  -4   33.28    1.80 
   1  -1   4   36.40    1.86 
   1  -1   4   35.99    1.87 
  -2   2  -4  181.44    8.68 
   2  -2   4  184.22    9.01 
   2  -2   4  182.02    8.97 
  -3   3  -4   64.68    3.08 
   3  -3   4   59.74    3.17 
   3  -3   4   62.88    3.21 
  -4   4  -4  112.62    5.44 
   4  -4   4  109.71    5.64 
   4  -4   4  112.68    5.69 
   4  -4   4  114.74    5.76 
  -5   5  -4   47.93    2.56 
  -5   5  -4   48.04    2.39 
   5  -5   4   46.02    2.45 
   5  -5   4   46.82    2.50 
  -6   6  -4   40.37    2.29 
  -6   6  -4   40.32    2.12 
   6  -6   4   40.43    2.25 
   6  -6   4   42.24    2.18 
  -7   7  -4   33.27    1.80 
  -7   7  -4   34.65    1.99 
   7  -7   4   34.38    1.95 
   7  -7   4   33.22    1.83 
  -8   8  -4   19.10    1.30 
  -8   8  -4   19.07    1.13 
   8  -8   4   19.24    1.26 
  -9   9  -4    4.14    0.60 
   9  -9   4    5.68    0.64 
 -10  10  -4    1.40    0.37 
  10 -10   4    0.92    0.29 
 -11  11  -4    1.94    0.47 
  11 -11   4    1.91    0.40 
 -12  12  -4    3.73    0.67 
  12 -12   4    4.09    0.61 
 -13  13  -4    9.77    1.15 
  13 -13   4   10.17    1.05 
  12 -14  -4    6.08    0.76 
  12 -14  -4    4.72    0.71 
 -12  14   4    4.33    0.71 
  11 -13  -4   12.24    1.01 
  11 -13  -4   11.43    0.95 
 -11  13   4    8.81    1.01 
  10 -12  -4   11.10    0.93 
  10 -12  -4   10.90    0.88 
 -10  12   4    9.25    0.97 
   9 -11  -4   26.70    1.69 
   9 -11  -4   27.75    1.78 
  -9  11   4   27.95    1.78 
   8 -10  -4   15.42    1.14 
   8 -10  -4   19.52    1.26 
  -8  10   4   18.47    1.24 
   7  -9  -4   62.60    3.34 
   7  -9  -4   52.98    3.12 
  -7   9   4   61.34    3.23 
   6  -8  -4   84.93    4.84 
  -6   8   4   94.54    4.68 
   5  -7  -4  201.20   10.70 
   5  -7  -4  208.12   10.20 
  -5   7   4  207.40   10.25 
   4  -6  -4   -0.05    0.08 
   4  -6  -4    0.05    0.09 
  -4   6   4    0.09    0.12 
   3  -5  -4   11.82    0.75 
   3  -5  -4   10.39    0.54 
   3  -5  -4   10.48    0.67 
  -3   5   4   10.64    0.70 
   2  -4  -4   43.48    2.46 
   2  -4  -4   45.17    2.18 
  -2   4   4   44.97    2.35 
  -2   4   4   47.02    2.34 
   1  -3  -4    0.75    0.11 
   1  -3  -4    0.77    0.16 
  -1   3   4    0.67    0.13 
  -1   3   4    0.57    0.14 
   0  -2  -4   48.92    2.45 
   0  -2  -4   50.41    2.68 
   0   2   4   51.34    2.55 
   0   2   4   51.03    2.57 
  -1  -1  -4   37.29    1.92 
  -1  -1  -4   34.34    1.79 
   1   1   4   35.66    1.86 
   1   1   4   36.60    1.84 
  -2   0  -4  150.04    7.18 
  -2   0  -4  155.13    7.72 
   2   0   4  151.20    7.45 
   2   0   4  147.08    7.41 
  -3   1  -4  143.10    7.24 
  -3   1  -4  141.56    6.77 
   3  -1   4  140.31    7.02 
   3  -1   4  141.76    6.98 
  -4   2  -4  103.96    5.08 
   4  -2   4  106.09    5.30 
   4  -2   4  106.42    5.25 
  -5   3  -4  200.42    9.20 
   5  -3   4  186.56    9.57 
   5  -3   4  191.93    9.52 
  -6   4  -4   25.29    1.29 
   6  -4   4   22.78    1.37 
   6  -4   4   22.25    1.33 
  -7   5  -4   36.22    1.93 
   7  -5   4   38.46    1.95 
   7  -5   4   38.99    2.05 
   7  -5   4   33.48    2.06 
  -8   6  -4   28.47    1.71 
  -8   6  -4   28.04    1.54 
   8  -6   4   29.83    1.66 
   8  -6   4   27.66    1.53 
  -9   7  -4   29.00    1.72 
  -9   7  -4   25.71    1.52 
   9  -7   4   28.76    1.67 
 -10   8  -4   -0.23    0.14 
 -10   8  -4    0.08    0.14 
  10  -8   4    0.07    0.13 
 -11   9  -4    0.72    0.29 
  11  -9   4    0.67    0.25 
 -12  10  -4    1.12    0.38 
  12 -10   4    1.82    0.36 
 -13  11  -4    1.83    0.47 
  13 -11   4    2.40    0.44 
 -14  12  -4   11.82    1.25 
  14 -12   4   12.64    1.07 
  10 -14  -4    5.88    0.77 
  10 -14  -4    6.33    0.78 
 -10  14   4    7.12    0.90 
   9 -13  -4    6.04    0.71 
   9 -13  -4    5.03    0.69 
  -9  13   4    5.76    0.77 
   8 -12  -4   19.46    1.42 
   8 -12  -4   20.99    1.37 
  -8  12   4   20.44    1.45 
   7 -11  -4   12.18    0.93 
   7 -11  -4   13.33    1.02 
  -7  11   4   12.91    1.01 
   6 -10  -4   24.89    1.59 
   6 -10  -4   23.25    1.47 
  -6  10   4   24.48    1.56 
   5  -9  -4   39.62    2.36 
   5  -9  -4   44.49    2.54 
  -5   9   4   46.73    2.48 
   4  -8  -4    0.40    0.15 
   4  -8  -4    0.30    0.14 
  -4   8   4    0.41    0.18 
   3  -7  -4    0.58    0.16 
   3  -7  -4    0.19    0.13 
  -3   7   4    0.36    0.16 
   2  -6  -4    4.43    0.35 
   2  -6  -4    3.37    0.41 
  -2   6   4    3.61    0.41 
   1  -5  -4    0.27    0.13 
   1  -5  -4    0.24    0.10 
   1  -5  -4    0.26    0.07 
  -1   5   4    0.33    0.14 
   0  -4  -4    1.20    0.14 
   0  -4  -4    1.29    0.22 
   0   4   4    1.57    0.23 
   0   4   4    1.49    0.18 
  -1  -3  -4   16.83    0.96 
  -1  -3  -4   15.44    0.83 
   1   3   4   16.06    0.87 
   1   3   4   15.05    0.91 
  -2  -2  -4  179.53    8.62 
  -2  -2  -4  181.94    9.35 
   2   2   4  185.56    8.97 
   2   2   4  180.58    8.91 
  -3  -1  -4  133.17    6.51 
  -3  -1  -4  135.44    7.03 
   3   1   4  138.93    6.77 
   3   1   4  138.63    6.71 
  -4   0  -4  574.15   28.06 
  -4   0  -4  607.37   30.37 
   4   0   4  599.99   29.12 
   4   0   4  604.80   29.04 
  -5   1  -4  231.48   11.95 
  -5   1  -4  230.82   11.12 
   5  -1   4  241.61   11.56 
   5  -1   4  234.24   11.48 
  -6   2  -4  321.35   14.72 
   6  -2   4  304.82   15.28 
   6  -2   4  306.32   15.21 
  -7   3  -4   11.84    0.71 
   7  -3   4   10.97    0.70 
   7  -3   4   10.34    0.75 
  -8   4  -4    2.60    0.20 
  -8   4  -4    3.22    0.34 
   8  -4   4    2.74    0.38 
   8  -4   4    2.94    0.35 
  -9   5  -4    2.46    0.33 
   9  -5   4    2.49    0.19 
   9  -5   4    1.96    0.32 
   9  -5   4    2.09    0.35 
 -10   6  -4    8.11    0.63 
  10  -6   4    9.92    0.72 
 -11   7  -4    0.24    0.20 
 -11   7  -4    0.53    0.19 
  11  -7   4    0.91    0.23 
 -12   8  -4    7.91    0.62 
 -12   8  -4    8.00    0.85 
  12  -8   4    9.12    0.75 
 -13   9  -4    6.12    0.79 
  13  -9   4    7.16    0.73 
 -14  10  -4    9.96    1.08 
  14 -10   4   12.46    0.96 
 -15  11  -4   15.47    1.33 
  15 -11   4   16.42    1.24 
 -16  12  -4    9.97    1.14 
  16 -12   4    8.78    0.97 
   9 -15  -4   11.84    1.15 
   8 -14  -4    1.69    0.41 
   8 -14  -4    1.91    0.42 
  -8  14   4    1.79    0.46 
   7 -13  -4    7.14    0.84 
   7 -13  -4    8.09    0.80 
  -7  13   4    8.07    0.90 
   6 -12  -4   18.86    1.41 
   6 -12  -4   19.72    1.31 
  -6  12   4   20.85    1.43 
   5 -11  -4    4.48    0.60 
   5 -11  -4    4.38    0.53 
  -5  11   4    4.43    0.61 
   4 -10  -4    9.11    0.76 
   4 -10  -4    7.12    0.64 
  -4  10   4   10.05    0.77 
   3  -9  -4    1.77    0.29 
   3  -9  -4    2.17    0.37 
  -3   9   4    1.77    0.34 
   2  -8  -4    0.05    0.10 
   2  -8  -4    0.08    0.14 
  -2   8   4   -0.05    0.11 
   1  -7  -4    0.13    0.10 
   1  -7  -4    0.10    0.05 
   1  -7  -4   -0.10    0.07 
  -1   7   4    0.02    0.12 
   0  -6  -4   17.82    1.20 
   0  -6  -4   18.48    0.97 
   0  -6  -4   19.95    1.09 
   0   6   4   21.03    1.19 
  -1  -5  -4   30.93    1.80 
  -1  -5  -4   32.38    1.56 
   1   5   4   30.28    1.65 
   1   5   4   31.22    1.73 
  -2  -4  -4    5.16    0.44 
  -2  -4  -4    5.66    0.36 
   2   4   4    5.22    0.43 
   2   4   4    5.85    0.37 
  -3  -3  -4   58.19    3.22 
  -3  -3  -4   60.84    2.95 
   3   3   4   60.77    3.02 
   3   3   4   61.95    3.11 
  -4  -2  -4  102.60    5.03 
  -4  -2  -4  105.89    5.45 
   4   2   4  103.58    5.15 
   4   2   4  106.49    5.25 
  -5  -1  -4  233.53   11.74 
  -5  -1  -4  225.11   10.87 
   5   1   4  231.17   11.19 
   5   1   4  226.35   11.29 
  -6   0  -4  529.65   26.61 
  -6   0  -4  499.81   24.60 
   6   0   4  522.80   25.43 
   6   0   4  538.86   25.56 
  -7   1  -4  218.91   10.33 
  -7   1  -4  214.18   11.08 
   7  -1   4  215.26   10.74 
   7  -1   4  219.68   10.65 
  -8   2  -4   33.00    1.70 
  -8   2  -4   32.24    1.70 
   8  -2   4   32.80    1.73 
   8  -2   4   30.01    1.78 
  -9   3  -4    1.72    0.25 
  -9   3  -4    1.82    0.17 
   9  -3   4    2.11    0.34 
   9  -3   4    2.16    0.29 
 -10   4  -4    0.83    0.19 
 -10   4  -4    0.87    0.13 
  10  -4   4    1.32    0.24 
  10  -4   4    0.92    0.24 
 -11   5  -4    0.17    0.14 
  11  -5   4    0.14    0.14 
  11  -5   4    0.22    0.13 
 -12   6  -4    5.22    0.52 
  12  -6   4    6.14    0.60 
  12  -6   4    6.05    0.66 
 -13   7  -4   17.25    1.04 
 -13   7  -4   16.95    1.20 
  13  -7   4   14.75    1.10 
 -14   8  -4   26.49    1.62 
 -14   8  -4   29.70    1.88 
  14  -8   4   30.63    1.79 
 -15   9  -4   12.08    1.12 
  15  -9   4   11.76    0.94 
 -16  10  -4    8.86    1.03 
  16 -10   4   10.09    0.96 
 -17  11  -4   11.32    1.21 
  17 -11   4   11.80    1.09 
   7 -15  -4   10.82    1.11 
   7 -15  -4   10.97    1.03 
  -7  15   4   12.86    1.24 
   6 -14  -4    7.42    0.81 
   6 -14  -4    7.07    0.86 
  -6  14   4    9.44    1.00 
   5 -13  -4    1.89    0.39 
   5 -13  -4    2.04    0.44 
  -5  13   4    2.09    0.45 
   4 -12  -4    7.74    0.81 
   4 -12  -4    6.59    0.67 
  -4  12   4    6.80    0.80 
   3 -11  -4    0.25    0.16 
   3 -11  -4   -0.06    0.17 
  -3  11   4    0.09    0.18 
   2 -10  -4    0.00    0.10 
   2 -10  -4    0.05    0.16 
  -2  10   4    0.00    0.13 
   1  -9  -4   -0.02    0.12 
   1  -9  -4    0.18    0.12 
  -1   9   4    0.04    0.13 
   0  -8  -4    9.04    0.61 
   0   8   4    7.48    0.65 
  -1  -7  -4   30.97    1.63 
  -1  -7  -4   29.48    1.79 
  -1  -7  -4   29.82    1.49 
   1   7   4   28.91    1.72 
  -2  -6  -4   39.93    2.33 
  -2  -6  -4   40.47    2.02 
   2   6   4   40.68    2.24 
   2   6   4   42.43    2.14 
  -3  -5  -4   53.71    2.62 
  -3  -5  -4   57.70    2.95 
   3   5   4   53.34    2.81 
   3   5   4   49.48    2.70 
  -4  -4  -4  110.64    5.92 
  -4  -4  -4  111.54    5.41 
   4   4   4  114.08    5.56 
   4   4   4  114.13    5.68 
  -5  -3  -4  194.66   10.24 
  -5  -3  -4  198.07    9.43 
   5   3   4  204.06    9.70 
   5   3   4  195.83    9.83 
  -6  -2  -4  298.23   14.34 
  -6  -2  -4  312.15   15.53 
   6   2   4  303.80   14.76 
   6   2   4  297.30   14.90 
  -7  -1  -4  214.60   10.33 
  -7  -1  -4  225.36   11.15 
   7   1   4  210.51   10.60 
   7   1   4  217.68   10.74 
  -8   0  -4    9.32    0.58 
  -8   0  -4    7.75    0.58 
   8   0   4    9.77    0.66 
   8   0   4    9.63    0.56 
  -9   1  -4    7.68    0.54 
  -9   1  -4    7.59    0.49 
   9  -1   4    7.59    0.59 
   9  -1   4    7.31    0.50 
 -10   2  -4    0.05    0.07 
 -10   2  -4   -0.05    0.07 
  10  -2   4    0.05    0.09 
  10  -2   4    0.06    0.11 
 -11   3  -4    2.50    0.32 
 -11   3  -4    2.29    0.21 
  11  -3   4    1.98    0.29 
  11  -3   4    1.73    0.32 
 -12   4  -4    6.18    0.50 
  12  -4   4    6.11    0.56 
  12  -4   4    6.73    0.66 
 -13   5  -4   32.94    1.81 
  13  -5   4   33.60    1.98 
  13  -5   4   32.20    1.89 
 -14   6  -4   28.65    1.63 
  14  -6   4   28.73    1.81 
  14  -6   4   29.03    1.73 
 -15   7  -4   34.00    1.89 
 -15   7  -4   32.70    2.10 
  15  -7   4   35.99    2.02 
  15  -7   4   31.73    2.09 
 -16   8  -4   37.73    2.13 
 -16   8  -4   39.08    2.40 
  16  -8   4   38.34    2.26 
 -17   9  -4   20.86    1.57 
  17  -9   4   22.40    1.49 
 -18  10  -4   19.03    1.48 
  18 -10   4   18.50    1.37 
   5 -15  -4    4.41    0.63 
   5 -15  -4    6.69    0.84 
  -5  15   4    4.89    0.76 
   4 -14  -4    8.97    0.95 
   4 -14  -4    7.18    0.77 
  -4  14   4    7.51    0.92 
   3 -13  -4    0.94    0.29 
   3 -13  -4    1.12    0.33 
  -3  13   4    0.92    0.31 
   2 -12  -4    0.30    0.18 
   2 -12  -4    0.59    0.27 
  -2  12   4    0.71    0.26 
   1 -11  -4   -0.03    0.15 
   1 -11  -4    0.16    0.15 
  -1  11   4    0.23    0.19 
   0 -10  -4    2.10    0.33 
   0 -10  -4    2.59    0.44 
   0  10   4    2.92    0.45 
  -1  -9  -4   14.32    0.94 
  -1  -9  -4   14.83    1.09 
   1   9   4   17.08    1.11 
  -2  -8  -4  105.10    5.12 
  -2  -8  -4  104.57    5.38 
  -2  -8  -4  108.54    5.77 
   2   8   4  111.27    5.55 
  -3  -7  -4    8.55    0.52 
  -3  -7  -4    9.62    0.72 
   3   7   4    6.66    0.62 
   3   7   4    8.77    0.57 
  -4  -6  -4   52.97    2.55 
  -4  -6  -4   50.26    2.86 
   4   6   4   50.22    2.61 
   4   6   4   50.91    2.75 
  -5  -5  -4   44.11    2.54 
  -5  -5  -4   46.76    2.29 
   5   5   4   47.60    2.31 
   5   5   4   41.37    2.43 
  -6  -4  -4   25.03    1.43 
  -6  -4  -4   23.18    1.28 
   6   4   4   23.66    1.37 
   6   4   4   22.83    1.22 
  -7  -3  -4   13.25    0.80 
  -7  -3  -4   10.87    0.70 
   7   3   4   11.18    0.62 
   7   3   4   10.88    0.76 
  -8  -2  -4   34.45    1.89 
  -8  -2  -4   32.43    1.77 
   8   2   4   33.23    1.70 
   8   2   4   35.05    1.88 
  -9  -1  -4    7.89    0.53 
  -9  -1  -4    7.06    0.52 
   9   1   4    6.73    0.43 
   9   1   4    7.02    0.57 
 -10   0  -4    3.63    0.39 
 -10   0  -4    3.97    0.33 
  10   0   4    3.40    0.42 
  10   0   4    3.94    0.30 
 -11   1  -4    1.35    0.24 
 -11   1  -4    1.58    0.21 
  11  -1   4    1.36    0.27 
  11  -1   4    1.43    0.21 
 -12   2  -4   31.47    1.70 
 -12   2  -4   32.92    1.71 
  12  -2   4   29.25    1.69 
  12  -2   4   30.27    1.80 
 -13   3  -4   13.95    0.80 
 -13   3  -4   12.71    0.85 
  13  -3   4   13.16    0.87 
  13  -3   4   12.08    0.93 
 -14   4  -4   45.94    2.35 
  14  -4   4   43.85    2.51 
  14  -4   4   41.96    2.39 
 -15   5  -4   58.04    3.12 
  15  -5   4   59.90    3.35 
  15  -5   4   63.13    3.26 
 -16   6  -4   33.35    2.01 
  16  -6   4   38.79    2.13 
  16  -6   4   38.13    2.25 
 -17   7  -4   25.77    1.58 
  17  -7   4   27.84    1.82 
  17  -7   4   27.63    1.69 
 -18   8  -4   16.12    1.29 
  18  -8   4   15.99    1.17 
 -19   9  -4   18.36    1.47 
  19  -9   4   19.20    1.36 
 -20  10  -4   20.16    1.57 
  20 -10   4   18.37    1.39 
   3 -15  -4    6.36    0.84 
   3 -15  -4    4.56    0.64 
  -3  15   4    5.14    0.78 
   2 -14  -4    1.44    0.35 
   2 -14  -4    0.97    0.35 
  -2  14   4    0.88    0.36 
   1 -13  -4    0.97    0.28 
   1 -13  -4    0.87    0.33 
  -1  13   4    1.47    0.39 
   0 -12  -4   12.95    0.90 
   0 -12  -4   11.64    1.01 
   0  12   4   11.83    1.02 
  -1 -11  -4   10.72    0.91 
  -1 -11  -4   10.26    0.76 
   1  11   4   10.80    0.90 
  -2 -10  -4   10.50    0.87 
  -2 -10  -4   10.87    0.74 
   2  10   4    9.89    0.84 
  -3  -9  -4   16.31    1.17 
  -3  -9  -4   16.29    1.00 
   3   9   4   17.03    1.15 
  -4  -8  -4   79.44    4.05 
  -4  -8  -4   71.46    3.53 
   4   8   4   69.83    3.84 
   4   8   4   69.52    3.68 
  -5  -7  -4   49.51    2.69 
  -5  -7  -4   45.68    2.35 
   5   7   4   46.12    2.56 
   5   7   4   45.57    2.40 
  -6  -6  -4   41.36    2.46 
  -6  -6  -4   44.32    2.21 
   6   6   4   43.32    2.38 
   6   6   4   42.54    2.19 
  -7  -5  -4   38.70    2.01 
  -7  -5  -4   40.76    2.23 
   7   5   4   36.62    2.13 
   7   5   4   38.04    1.95 
  -8  -4  -4    2.56    0.31 
  -8  -4  -4    2.33    0.35 
   8   4   4    2.41    0.35 
   8   4   4    2.92    0.20 
  -9  -3  -4    1.42    0.25 
  -9  -3  -4    1.83    0.29 
   9   3   4    1.83    0.14 
   9   3   4    1.44    0.28 
 -10  -2  -4    0.03    0.11 
 -10  -2  -4   -0.03    0.08 
  10   2   4    0.23    0.13 
  10   2   4    0.06    0.06 
 -11  -1  -4    1.03    0.22 
 -11  -1  -4    1.45    0.23 
  11   1   4    1.50    0.28 
  11   1   4    1.17    0.16 
 -12   0  -4    1.99    0.30 
 -12   0  -4    1.99    0.27 
  12   0   4    1.90    0.33 
  12   0   4    2.25    0.24 
 -13   1  -4  119.55    6.23 
  13  -1   4  123.58    6.15 
  13  -1   4  116.49    5.98 
 -14   2  -4   68.79    3.52 
 -14   2  -4   70.55    3.66 
  14  -2   4   66.80    3.56 
  14  -2   4   69.47    3.70 
 -15   3  -4   58.38    3.10 
  15  -3   4   61.63    3.30 
  15  -3   4   59.54    3.16 
 -16   4  -4   34.15    1.93 
  16  -4   4   35.24    1.97 
  16  -4   4   34.20    2.09 
 -17   5  -4    3.39    0.46 
  17  -5   4    4.20    0.49 
  17  -5   4    4.04    0.59 
 -18   6  -4   11.58    0.89 
  18  -6   4   13.92    0.96 
  18  -6   4   12.44    1.05 
 -19   7  -4    3.51    0.51 
  19  -7   4    3.32    0.59 
  19  -7   4    3.56    0.52 
 -20   8  -4   16.32    1.45 
  20  -8   4   23.51    1.44 
 -21   9  -4    5.80    0.86 
  21  -9   4    7.24    0.80 
   1 -15  -4    0.94    0.42 
  -1  15   4    1.74    0.47 
   0 -14  -4    1.33    0.40 
   0  14   4    1.61    0.43 
  -1 -13  -4    9.91    0.99 
   1  13   4    8.26    0.95 
  -2 -12  -4   33.97    2.15 
  -2 -12  -4   33.05    1.90 
   2  12   4   32.20    2.09 
  -3 -11  -4   33.31    1.87 
  -3 -11  -4   34.00    2.13 
   3  11   4   32.27    2.05 
  -4 -10  -4    7.24    0.76 
  -4 -10  -4    6.57    0.53 
   4  10   4    7.28    0.75 
  -5  -9  -4   13.50    1.06 
   5   9   4   15.32    1.06 
   5   9   4   14.39    0.89 
  -6  -8  -4   52.21    3.04 
  -6  -8  -4   53.96    2.68 
   6   8   4   51.52    2.92 
   6   8   4   53.15    2.72 
  -7  -7  -4   35.41    2.05 
  -7  -7  -4   33.77    1.78 
   7   7   4   31.91    1.93 
   7   7   4   32.81    1.74 
  -8  -6  -4   29.20    1.76 
  -8  -6  -4   29.83    1.57 
   8   6   4   27.33    1.47 
  -9  -5  -4    2.42    0.38 
  -9  -5  -4    2.06    0.30 
   9   5   4    1.88    0.33 
   9   5   4    2.61    0.18 
 -10  -4  -4    0.72    0.21 
 -10  -4  -4    0.92    0.20 
  10   4   4    0.68    0.19 
 -11  -3  -4    2.14    0.32 
 -11  -3  -4    1.74    0.30 
  11   3   4    1.48    0.30 
  11   3   4    2.01    0.15 
 -12  -2  -4   30.05    1.76 
 -12  -2  -4   31.02    1.70 
  12   2   4   28.95    1.76 
  12   2   4   30.97    1.56 
 -13  -1  -4  124.64    6.46 
 -13  -1  -4  124.28    6.05 
  13   1   4  120.47    6.09 
  13   1   4  123.63    6.31 
 -14   0  -4   29.42    1.67 
 -14   0  -4   31.02    1.71 
  14   0   4   28.85    1.76 
  14   0   4   29.01    1.59 
 -15   1  -4    0.79    0.19 
 -15   1  -4    0.80    0.21 
  15  -1   4    1.03    0.28 
  15  -1   4    0.66    0.17 
 -16   2  -4   16.84    1.05 
  16  -2   4   15.08    0.97 
  16  -2   4   15.42    1.11 
 -17   3  -4   21.67    1.34 
  17  -3   4   20.52    1.44 
  17  -3   4   22.62    1.31 
 -18   4  -4   42.92    2.45 
  18  -4   4   46.17    2.68 
  18  -4   4   47.03    2.51 
 -19   5  -4    5.99    0.65 
  19  -5   4    5.48    0.74 
  19  -5   4    6.56    0.63 
 -20   6  -4    1.06    0.30 
  20  -6   4    1.71    0.33 
  20  -6   4    1.43    0.38 
 -21   7  -4    2.90    0.47 
  21  -7   4    2.89    0.59 
  21  -7   4    3.75    0.53 
 -22   8  -4    0.90    0.38 
  22  -8   4    1.91    0.41 
  -1 -15  -4   12.41    1.26 
   1  15   4   14.70    1.35 
  -2 -14  -4   36.20    2.31 
   2  14   4   31.74    2.20 
  -3 -13  -4   41.44    2.61 
   3  13   4   40.57    2.54 
  -4 -12  -4   12.86    1.09 
   4  12   4   13.21    1.08 
  -5 -11  -4   14.92    1.14 
   5  11   4   13.02    1.07 
  -6 -10  -4   20.73    1.46 
   6  10   4   20.77    1.41 
  -7  -9  -4   27.73    1.68 
  -7  -9  -4   24.17    1.37 
   7   9   4   22.12    1.54 
  -8  -8  -4   18.60    1.07 
  -8  -8  -4   17.15    1.26 
   8   8   4   17.42    1.21 
  -9  -7  -4   26.07    1.44 
  -9  -7  -4   24.64    1.63 
 -10  -6  -4    9.80    0.68 
 -10  -6  -4    9.08    0.75 
  10   6   4    8.87    0.73 
 -11  -5  -4    0.16    0.15 
 -11  -5  -4    0.05    0.10 
  11   5   4   -0.06    0.10 
 -12  -4  -4    6.80    0.61 
 -12  -4  -4    7.22    0.59 
  12   4   4    8.14    0.66 
 -13  -3  -4   12.53    0.87 
  13   3   4   11.08    0.86 
 -14  -2  -4   70.61    3.57 
 -14  -2  -4   69.35    3.77 
  14   2   4   67.59    3.71 
 -15  -1  -4    0.57    0.20 
 -15  -1  -4    0.78    0.21 
  15   1   4    0.43    0.20 
 -16   0  -4    4.28    0.44 
 -16   0  -4    4.43    0.50 
  16   0   4    3.43    0.33 
  16   0   4    3.89    0.54 
 -17   1  -4    7.99    0.67 
 -17   1  -4    7.56    0.62 
  17  -1   4    8.53    0.81 
  17  -1   4    9.31    0.60 
 -18   2  -4  116.42    5.70 
  18  -2   4  113.04    5.97 
  18  -2   4  112.11    5.76 
 -19   3  -4   74.43    3.97 
  19  -3   4   77.53    4.22 
  19  -3   4   78.56    4.01 
 -20   4  -4   25.19    1.53 
  20  -4   4   25.32    1.50 
  20  -4   4   22.72    1.64 
 -21   5  -4    2.91    0.47 
  21  -5   4    2.85    0.43 
  21  -5   4    3.40    0.59 
 -22   6  -4    0.33    0.24 
  22  -6   4    0.91    0.38 
  22  -6   4    0.48    0.24 
  23  -7   4    8.44    0.80 
  23  -7   4    5.46    0.87 
  -3 -15  -4   17.87    1.46 
   3  15   4   15.35    1.35 
  -4 -14  -4  101.41    5.69 
   4  14   4   98.22    5.48 
  -5 -13  -4   44.51    2.83 
   5  13   4   45.79    2.77 
  -6 -12  -4   17.76    1.37 
   6  12   4   17.54    1.33 
  -7 -11  -4   10.64    0.95 
   7  11   4   11.23    0.95 
  -8 -10  -4    1.07    0.34 
   8  10   4    0.75    0.29 
  -9  -9  -4    6.24    0.72 
  -9  -9  -4    4.33    0.46 
   9   9   4    5.88    0.67 
 -10  -8  -4    0.09    0.21 
 -10  -8  -4    0.02    0.11 
  10   8   4   -0.13    0.15 
 -11  -7  -4    1.00    0.24 
 -11  -7  -4    0.86    0.29 
  11   7   4    0.45    0.20 
 -12  -6  -4    5.85    0.57 
 -12  -6  -4    6.48    0.68 
  12   6   4    6.87    0.68 
 -13  -5  -4   30.28    1.95 
 -13  -5  -4   33.62    1.83 
  13   5   4   32.92    1.93 
 -14  -4  -4   42.47    2.58 
 -14  -4  -4   45.36    2.43 
  14   4   4   47.11    2.56 
 -15  -3  -4   60.37    3.38 
 -15  -3  -4   60.91    3.19 
  15   3   4   60.63    3.32 
 -16  -2  -4   14.87    1.06 
 -16  -2  -4   16.83    1.09 
  16   2   4   16.61    1.14 
 -17  -1  -4    8.33    0.68 
 -17  -1  -4    9.53    0.73 
  17   1   4    8.85    0.83 
 -18   0  -4   18.69    1.21 
 -18   0  -4   18.97    1.23 
  18   0   4   18.60    1.31 
 -19   1  -4   23.91    1.48 
  19  -1   4   23.70    1.58 
 -20   2  -4   31.75    1.91 
  20  -2   4   33.76    2.07 
 -21   3  -4   11.14    0.90 
  21  -3   4   12.78    1.03 
 -22   4  -4    0.77    0.29 
  22  -4   4    0.92    0.35 
 -23   5  -4    1.30    0.34 
  23  -5   4    1.96    0.50 
 -24   6  -4   -0.17    0.19 
  24  -6   4    0.35    0.32 
  -5 -15  -4   11.66    1.24 
  -6 -14  -4   39.57    2.67 
   6  14   4   42.41    2.62 
  -7 -13  -4   25.97    1.82 
   7  13   4   24.00    1.74 
  -8 -12  -4   32.56    2.32 
   8  12   4   40.62    2.34 
  -9 -11  -4   10.13    0.99 
   9  11   4    7.74    0.88 
 -10 -10  -4    1.10    0.35 
  10  10   4    0.79    0.29 
 -11  -9  -4    0.71    0.30 
 -11  -9  -4    0.87    0.24 
  11   9   4    0.34    0.21 
 -12  -8  -4    8.70    0.86 
 -12  -8  -4    8.05    0.66 
  12   8   4    8.42    0.81 
 -13  -7  -4   15.32    1.03 
 -13  -7  -4   14.95    1.15 
  13   7   4   16.13    1.13 
 -14  -6  -4   27.45    1.74 
 -14  -6  -4   27.12    1.59 
  14   6   4   25.60    1.67 
 -15  -5  -4   54.73    3.21 
 -15  -5  -4   59.04    3.01 
  15   5   4   54.92    3.13 
 -16  -4  -4   34.04    2.09 
 -16  -4  -4   35.86    2.00 
  16   4   4   33.81    2.06 
 -17  -3  -4   22.35    1.42 
 -17  -3  -4   21.36    1.45 
  17   3   4   24.54    1.52 
 -18  -2  -4  119.54    5.85 
 -18  -2  -4  109.11    6.19 
  18   2   4  120.84    6.10 
 -19  -1  -4   22.32    1.46 
 -19  -1  -4   23.52    1.48 
  19   1   4   24.62    1.58 
 -20   0  -4   69.80    3.84 
  20   0   4   77.30    4.06 
 -21   1  -4    5.27    0.63 
  21  -1   4    4.37    0.65 
 -22   2  -4    2.44    0.44 
  22  -2   4    3.52    0.59 
 -23   3  -4    3.49    0.54 
  23  -3   4    2.92    0.56 
 -24   4  -4    0.03    0.18 
  24  -4   4    0.30    0.29 
 -25   5  -4    2.86    0.51 
  25  -5   4    2.66    0.59 
  -8 -14  -4   -0.09    0.30 
   8  14   4   -0.18    0.27 
  -9 -13  -4    0.51    0.33 
   9  13   4   -0.10    0.28 
 -10 -12  -4    4.62    0.74 
  10  12   4    5.30    0.75 
 -11 -11  -4    1.48    0.44 
  11  11   4    2.48    0.48 
 -12 -10  -4    0.90    0.35 
  12  10   4    1.24    0.34 
 -13  -9  -4    9.29    0.70 
 -13  -9  -4    5.88    0.81 
  13   9   4    8.83    0.86 
 -14  -8  -4   26.72    1.64 
 -14  -8  -4   28.30    1.88 
  14   8   4   29.19    1.81 
 -15  -7  -4   33.59    1.97 
 -15  -7  -4   35.55    2.20 
  15   7   4   34.47    2.11 
 -16  -6  -4   34.96    2.02 
 -16  -6  -4   38.19    2.24 
  16   6   4   32.47    2.11 
 -17  -5  -4    3.38    0.51 
 -17  -5  -4    3.39    0.50 
  17   5   4    4.03    0.57 
 -18  -4  -4   45.07    2.60 
 -18  -4  -4   48.72    2.78 
  18   4   4   46.83    2.73 
 -19  -3  -4   71.70    3.97 
 -19  -3  -4   72.63    3.77 
  19   3   4   68.15    3.90 
 -20  -2  -4   34.17    1.99 
 -20  -2  -4   31.69    2.02 
  20   2   4   34.60    2.10 
 -21  -1  -4    4.67    0.61 
  21   1   4    4.21    0.63 
 -22   0  -4   10.72    0.88 
  22   0   4    9.87    0.99 
 -23   1  -4   -0.13    0.14 
  23  -1   4    0.54    0.28 
 -24   2  -4    5.49    0.72 
  24  -2   4    6.42    0.84 
 -25   3  -4    9.86    0.98 
  25  -3   4   10.87    1.12 
 -26   4  -4   11.23    1.06 
  26  -4   4   12.22    1.24 
 -10 -14  -4    0.04    0.32 
  10  14   4    0.02    0.32 
 -11 -13  -4    5.08    0.81 
  11  13   4    5.03    0.76 
 -12 -12  -4    4.00    0.69 
  12  12   4    3.69    0.63 
 -13 -11  -4    2.16    0.53 
  13  11   4    1.21    0.37 
 -14 -10  -4   12.30    0.94 
 -14 -10  -4   13.48    1.15 
  14  10   4   13.47    1.10 
 -15  -9  -4   12.86    0.96 
 -15  -9  -4   12.63    1.11 
  15   9   4   14.27    1.10 
 -16  -8  -4   38.29    2.44 
 -16  -8  -4   38.50    2.20 
  16   8   4   38.89    2.36 
 -17  -7  -4   26.79    1.78 
 -17  -7  -4   25.79    1.61 
  17   7   4   25.38    1.71 
 -18  -6  -4   12.07    0.92 
 -18  -6  -4   10.93    0.97 
  18   6   4   10.62    1.00 
 -19  -5  -4    6.53    0.75 
 -19  -5  -4    6.39    0.72 
  19   5   4    7.33    0.80 
 -20  -4  -4   23.71    1.57 
 -20  -4  -4   24.56    1.65 
  20   4   4   25.56    1.67 
 -21  -3  -4   11.36    0.94 
 -21  -3  -4   12.05    0.94 
  21   3   4   10.48    1.03 
 -22  -2  -4    2.83    0.48 
 -22  -2  -4    2.90    0.49 
  22   2   4    3.04    0.57 
 -23  -1  -4    0.02    0.17 
  23   1   4    0.18    0.24 
 -24   0  -4    1.33    0.36 
  24   0   4    1.09    0.39 
 -25   1  -4    3.98    0.61 
  25  -1   4    4.58    0.71 
 -26   2  -4   10.73    0.99 
  26  -2   4    6.94    0.96 
 -27   3  -4   14.62    1.20 
  27  -3   4   16.53    1.38 
 -13 -13  -4    6.83    0.99 
  13  13   4   11.43    1.15 
 -14 -12  -4   14.27    1.25 
  14  12   4   12.69    1.25 
 -15 -11  -4   14.68    1.26 
  15  11   4   12.81    1.23 
 -16 -10  -4    9.47    0.85 
 -16 -10  -4    9.23    1.06 
  16  10   4   10.33    1.03 
 -17  -9  -4   23.68    1.47 
 -17  -9  -4   20.56    1.60 
  17   9   4   21.68    1.56 
 -18  -8  -4   17.36    1.19 
 -18  -8  -4   15.21    1.28 
  18   8   4   16.65    1.27 
 -19  -7  -4    3.78    0.61 
 -19  -7  -4    2.60    0.46 
  19   7   4    3.98    0.61 
 -20  -6  -4    1.18    0.37 
 -20  -6  -4    1.42    0.36 
  20   6   4    1.59    0.39 
 -21  -5  -4    2.89    0.51 
 -21  -5  -4    2.62    0.50 
  21   5   4    3.74    0.61 
 -22  -4  -4    0.27    0.26 
 -22  -4  -4    0.34    0.27 
  22   4   4    0.64    0.31 
 -23  -3  -4    3.67    0.57 
 -23  -3  -4    4.34    0.61 
  23   3   4    3.45    0.61 
 -24  -2  -4    4.62    0.65 
  24   2   4    5.80    0.79 
 -25  -1  -4    4.24    0.65 
  25   1   4    4.72    0.72 
 -26   0  -4   13.65    1.13 
  26   0   4   15.58    1.27 
 -27   1  -4   19.86    1.48 
  27  -1   4   22.74    1.68 
 -16 -12  -4   10.15    1.19 
  16  12   4   11.30    1.19 
 -17 -11  -4   10.62    1.21 
  17  11   4   13.95    1.26 
 -18 -10  -4   16.23    1.21 
 -18 -10  -4   16.81    1.42 
  18  10   4   18.13    1.38 
 -19  -9  -4   20.32    1.36 
 -19  -9  -4   17.53    1.47 
  19   9   4   18.97    1.44 
 -20  -8  -4   21.79    1.43 
 -20  -8  -4   18.53    1.52 
  20   8   4   20.40    1.50 
 -21  -7  -4    2.96    0.57 
 -21  -7  -4    3.45    0.57 
  21   7   4    3.78    0.63 
 -22  -6  -4    0.99    0.35 
 -22  -6  -4    0.83    0.35 
  22   6   4    0.64    0.33 
 -23  -5  -4    1.67    0.40 
 -23  -5  -4    0.91    0.37 
  23   5   4    1.54    0.44 
 -24  -4  -4    0.42    0.26 
 -24  -4  -4    0.30    0.26 
  24   4   4    0.09    0.28 
 -25  -3  -4    9.01    0.98 
  25   3   4   10.48    1.08 
 -26  -2  -4    8.87    1.00 
  26   2   4   11.85    1.16 
 -27  -1  -4   20.90    1.55 
  27   1   4   23.42    1.71 
 -20 -10  -4   20.10    1.44 
 -20 -10  -4   19.45    1.62 
  20  10   4   22.70    1.63 
 -21  -9  -4    7.73    0.98 
 -21  -9  -4    5.35    0.74 
  21   9   4    8.03    0.96 
 -22  -8  -4    1.20    0.45 
 -22  -8  -4    1.15    0.37 
  22   8   4    1.43    0.46 
 -23  -7  -4    6.14    0.79 
 -23  -7  -4    5.51    0.81 
  23   7   4    6.60    0.87 
 -24  -6  -4    0.29    0.27 
 -24  -6  -4   -0.09    0.30 
  24   6   4   -0.02    0.29 
 -25  -5  -4    3.03    0.58 
 -25  -5  -4    2.38    0.51 
  25   5   4    3.74    0.68 
 -26  -4  -4   10.11    1.05 
  26   4   4   10.28    1.13 
  27   3   4   17.98    1.47 
  31   3  -5    0.19    0.26 
 -31  -3   5    0.09    0.32 
  30   4  -5    0.93    0.37 
 -30  -4   5    1.27    0.43 
  29   5  -5    0.03    0.18 
 -29  -5   5   -0.02    0.30 
  28   6  -5    1.22    0.35 
 -28  -6   5    0.58    0.37 
  27   7  -5    0.23    0.25 
 -27  -7   5    0.45    0.34 
  26   8  -5    4.24    0.63 
 -26  -8   5    4.13    0.73 
  25   9  -5    2.77    0.49 
 -25  -9   5    1.60    0.50 
  24  10  -5    0.40    0.25 
 -24 -10   5    0.04    0.28 
  31   1  -5    0.96    0.33 
 -31  -1   5    0.67    0.37 
  30   2  -5    0.45    0.27 
 -30  -2   5   -0.08    0.26 
  29   3  -5    5.02    0.68 
 -29  -3   5    5.33    0.76 
  28   4  -5    3.09    0.51 
 -28  -4   5    1.78    0.47 
  27   5  -5   -0.06    0.16 
 -27  -5   5   -0.16    0.25 
  26   6  -5    0.37    0.24 
 -26  -6   5   -0.12    0.25 
  25   7  -5    1.27    0.35 
 -25  -7   5    1.12    0.42 
  24   8  -5    0.56    0.26 
 -24  -8   5    0.26    0.30 
  23   9  -5    0.04    0.17 
 -23  -9   5    0.09    0.28 
  22  10  -5    3.55    0.54 
 -22 -10   5    5.69    0.78 
  21  11  -5    0.01    0.20 
 -21 -11   5    0.08    0.30 
  20  12  -5    3.13    0.50 
 -20 -12   5    3.74    0.68 
  31  -1  -5    1.21    0.33 
 -31   1   5    0.17    0.28 
  30   0  -5    0.22    0.22 
 -30   0   5    0.06    0.24 
  29   1  -5    0.06    0.20 
 -29  -1   5    0.15    0.23 
  28   2  -5    0.38    0.24 
 -28  -2   5    0.05    0.23 
  27   3  -5    0.18    0.20 
 -27  -3   5   -0.17    0.19 
  26   4  -5   -0.11    0.15 
 -26  -4   5    0.24    0.26 
  25   5  -5    1.20    0.33 
 -25  -5   5    2.13    0.46 
  24   6  -5    4.89    0.63 
 -24  -6   5    4.66    0.70 
  23   7  -5    1.64    0.37 
 -23  -7   5    2.62    0.51 
  22   8  -5    2.29    0.44 
 -22  -8   5    2.96    0.54 
  21   9  -5    1.38    0.34 
 -21  -9   5    1.20    0.38 
  20  10  -5    0.62    0.25 
  20  10  -5    0.67    0.28 
 -20 -10   5    0.29    0.23 
  19  11  -5    2.75    0.46 
  19  11  -5    3.02    0.51 
 -19 -11   5    2.31    0.51 
  18  12  -5    6.26    0.72 
  18  12  -5    6.35    0.80 
 -18 -12   5    7.04    0.90 
  17  13  -5    2.80    0.56 
 -17 -13   5    3.45    0.65 
  31  -3  -5    0.56    0.27 
 -31   3   5    0.22    0.34 
  30  -2  -5    0.09    0.20 
 -30   2   5    0.08    0.27 
  29  -1  -5    0.33    0.22 
 -29   1   5    0.10    0.27 
  28   0  -5   -0.12    0.18 
 -28   0   5    0.07    0.23 
  27   1  -5   10.54    0.88 
 -27  -1   5   11.39    1.07 
  26   2  -5    0.10    0.18 
 -26  -2   5   -0.11    0.17 
  25   3  -5    0.67    0.25 
 -25  -3   5    0.23    0.26 
  24   4  -5    0.16    0.16 
 -24  -4   5   -0.02    0.21 
  23   5  -5    0.39    0.20 
 -23  -5   5    0.20    0.24 
  22   6  -5    5.91    0.68 
 -22  -6   5    5.92    0.76 
  21   7  -5   -0.01    0.16 
  21   7  -5    0.16    0.18 
 -21  -7   5    0.05    0.19 
  20   8  -5    0.25    0.16 
  20   8  -5    1.04    0.29 
 -20  -8   5    0.79    0.28 
  19   9  -5    1.65    0.36 
  19   9  -5    2.47    0.42 
 -19  -9   5    2.19    0.45 
  18  10  -5    2.18    0.39 
  18  10  -5    2.93    0.46 
 -18 -10   5    1.83    0.41 
  17  11  -5    2.37    0.42 
  17  11  -5    2.94    0.49 
 -17 -11   5    2.75    0.53 
  16  12  -5    0.90    0.30 
 -16 -12   5    0.45    0.31 
  15  13  -5    3.69    0.61 
 -15 -13   5    3.77    0.66 
 -14 -14   5    1.48    0.46 
  30  -4  -5    0.55    0.27 
 -30   4   5    1.34    0.45 
  29  -3  -5    5.27    0.64 
 -29   3   5    4.72    0.71 
  28  -2  -5    0.04    0.17 
 -28   2   5    0.01    0.22 
  27  -1  -5    9.93    0.83 
 -27   1   5   11.09    0.97 
  26   0  -5   -0.11    0.16 
 -26   0   5   -0.14    0.18 
  25   1  -5    4.11    0.54 
 -25  -1   5    3.98    0.59 
  24   2  -5    0.08    0.15 
 -24  -2   5    0.51    0.24 
  23   3  -5    0.15    0.17 
 -23  -3   5    0.18    0.22 
  22   4  -5    2.60    0.41 
  22   4  -5    2.15    0.36 
 -22  -4   5    2.04    0.43 
  21   5  -5   -0.08    0.10 
  21   5  -5   -0.05    0.15 
 -21  -5   5    0.25    0.22 
  20   6  -5    9.12    0.70 
  20   6  -5    7.68    0.75 
 -20  -6   5    8.59    0.87 
  19   7  -5    0.62    0.23 
  19   7  -5    1.15    0.28 
 -19  -7   5    1.19    0.32 
  18   8  -5    1.38    0.30 
  18   8  -5    0.67    0.24 
 -18  -8   5    1.70    0.37 
  17   9  -5    1.40    0.33 
  17   9  -5    1.22    0.31 
 -17  -9   5    1.12    0.32 
  16  10  -5    6.79    0.69 
  16  10  -5    6.18    0.65 
 -16 -10   5    4.12    0.62 
  15  11  -5    6.24    0.73 
  15  11  -5    7.11    0.71 
 -15 -11   5    6.40    0.80 
  14  12  -5    3.04    0.51 
 -14 -12   5    2.83    0.53 
  13  13  -5    0.42    0.28 
 -13 -13   5    0.05    0.27 
  12  14  -5    0.62    0.33 
 -12 -14   5    0.30    0.29 
 -29   5   5    0.16    0.27 
  28  -4  -5    3.08    0.47 
 -28   4   5    2.48    0.51 
  27  -3  -5    0.31    0.20 
 -27   3   5    0.04    0.22 
  26  -2  -5    0.31    0.18 
 -26   2   5    0.12    0.21 
  25  -1  -5    4.93    0.58 
 -25   1   5    4.62    0.65 
  24   0  -5   -0.03    0.12 
 -24   0   5   -0.08    0.16 
  23   1  -5   19.65    1.26 
  23   1  -5   20.18    1.24 
 -23  -1   5   19.04    1.38 
  22   2  -5   10.17    0.75 
  22   2  -5   10.64    0.81 
 -22  -2   5   10.80    0.90 
  21   3  -5    9.58    0.75 
  21   3  -5   10.03    0.73 
 -21  -3   5   10.30    0.86 
  20   4  -5    0.00    0.11 
  20   4  -5    0.19    0.14 
 -20  -4   5    0.22    0.19 
  19   5  -5    0.22    0.13 
  19   5  -5    0.22    0.16 
 -19  -5   5    0.22    0.20 
  18   6  -5   16.14    1.04 
  18   6  -5   13.98    0.97 
 -18  -6   5   15.06    1.12 
  17   7  -5    0.01    0.12 
  17   7  -5    0.22    0.17 
 -17  -7   5    0.23    0.16 
  16   8  -5    0.07    0.15 
  16   8  -5    0.30    0.19 
 -16  -8   5   -0.04    0.12 
  15   9  -5    9.82    0.79 
  15   9  -5   10.02    0.76 
 -15  -9   5    9.92    0.86 
  14  10  -5   23.97    1.45 
  14  10  -5   25.65    1.56 
 -14 -10   5   21.99    1.61 
  13  11  -5   11.88    0.84 
  13  11  -5   11.34    0.91 
 -13 -11   5    8.97    0.96 
  12  12  -5    2.50    0.47 
 -12 -12   5    1.83    0.43 
  11  13  -5    0.58    0.32 
 -11 -13   5    0.35    0.27 
  10  14  -5    0.20    0.28 
 -10 -14   5    0.65    0.31 
  28  -6  -5    1.06    0.36 
 -28   6   5    1.12    0.31 
  27  -5  -5    0.21    0.22 
 -27   5   5    0.18    0.18 
  26  -4  -5    0.17    0.21 
  26  -4  -5    0.51    0.21 
 -26   4   5    0.05    0.18 
  25  -3  -5    1.19    0.29 
  25  -3  -5    0.65    0.27 
 -25   3   5    0.48    0.26 
 -25   3   5    0.84    0.25 
  24  -2  -5    0.23    0.18 
 -24   2   5    0.39    0.23 
 -24   2   5    0.31    0.16 
  23  -1  -5   19.93    1.22 
  23  -1  -5   20.66    1.23 
 -23   1   5   16.69    1.32 
 -23   1   5   18.99    1.18 
  22   0  -5    0.01    0.14 
  22   0  -5    0.24    0.15 
 -22   0   5   -0.04    0.14 
 -22   0   5    0.01    0.12 
  21   1  -5    2.83    0.42 
  21   1  -5    3.07    0.37 
 -21  -1   5    2.76    0.33 
 -21  -1   5    3.26    0.49 
  20   2  -5   14.76    0.96 
  20   2  -5   12.77    0.89 
 -20  -2   5   13.60    1.05 
 -20  -2   5   15.76    0.89 
  19   3  -5    2.59    0.32 
  19   3  -5    2.14    0.34 
 -19  -3   5    2.44    0.42 
 -19  -3   5    1.90    0.25 
  18   4  -5   11.47    0.84 
  18   4  -5   11.45    0.79 
 -18  -4   5   13.71    0.97 
  17   5  -5    0.22    0.15 
  17   5  -5    0.06    0.11 
 -17  -5   5    0.05    0.12 
  16   6  -5    2.84    0.38 
  16   6  -5    3.79    0.46 
 -16  -6   5    3.42    0.48 
  15   7  -5    6.22    0.59 
  15   7  -5    6.01    0.61 
 -15  -7   5    7.75    0.66 
  14   8  -5    6.15    0.61 
  14   8  -5    6.60    0.61 
 -14  -8   5    6.59    0.70 
  13   9  -5   22.71    1.42 
  13   9  -5   25.77    1.51 
 -13  -9   5   23.49    1.58 
  12  10  -5    4.56    0.57 
  12  10  -5    3.30    0.45 
 -12 -10   5    3.72    0.56 
  11  11  -5   10.99    0.88 
  11  11  -5   10.12    0.77 
 -11 -11   5    9.31    0.94 
  10  12  -5    0.49    0.26 
 -10 -12   5    0.65    0.26 
   9  13  -5    0.50    0.26 
  -9 -13   5   -0.16    0.22 
   8  14  -5    2.46    0.51 
  -8 -14   5    2.49    0.48 
   7  15  -5    1.34    0.43 
  27  -7  -5    0.35    0.25 
 -27   7   5    0.17    0.22 
  26  -6  -5    0.02    0.20 
 -26   6   5    0.09    0.19 
  25  -5  -5    1.50    0.31 
  25  -5  -5    1.53    0.36 
 -25   5   5    1.21    0.31 
  24  -4  -5    0.37    0.18 
  24  -4  -5    0.17    0.19 
 -24   4   5    0.02    0.17 
  23  -3  -5    0.30    0.19 
  23  -3  -5    0.44    0.19 
  23  -3  -5    0.35    0.22 
 -23   3   5    0.60    0.20 
  22  -2  -5   11.04    0.80 
  22  -2  -5   12.44    0.91 
  22  -2  -5   10.81    0.79 
 -22   2   5   10.60    0.78 
  21  -1  -5    3.56    0.44 
  21  -1  -5    3.01    0.38 
 -21   1   5    2.74    0.37 
 -21   1   5    3.72    0.51 
  20   0  -5   -0.01    0.11 
  20   0  -5    0.07    0.12 
 -20   0   5   -0.07    0.11 
 -20   0   5    0.05    0.13 
  19   1  -5    0.16    0.12 
  19   1  -5    0.60    0.19 
 -19  -1   5    0.10    0.16 
 -19  -1   5    0.22    0.12 
  18   2  -5    0.46    0.17 
  18   2  -5    0.29    0.12 
 -18  -2   5    0.37    0.20 
 -18  -2   5    0.25    0.12 
  17   3  -5    9.37    0.63 
  17   3  -5    8.85    0.68 
 -17  -3   5   10.13    0.62 
 -17  -3   5    9.30    0.77 
  16   4  -5    1.04    0.24 
  16   4  -5    1.30    0.22 
 -16  -4   5    1.44    0.29 
 -16  -4   5    1.43    0.20 
  15   5  -5    1.92    0.32 
  15   5  -5    1.55    0.25 
 -15  -5   5    1.67    0.22 
 -15  -5   5    1.14    0.27 
  14   6  -5    0.18    0.14 
  14   6  -5   -0.07    0.10 
 -14  -6   5    0.04    0.12 
 -14  -6   5    0.09    0.10 
  13   7  -5    0.98    0.23 
  13   7  -5    0.76    0.22 
 -13  -7   5    1.21    0.21 
 -13  -7   5    0.93    0.26 
  12   8  -5   11.39    0.83 
  12   8  -5   11.46    0.80 
 -12  -8   5   11.47    0.76 
 -12  -8   5   11.05    0.88 
  11   9  -5    8.13    0.68 
  11   9  -5    7.58    0.62 
 -11  -9   5    8.31    0.61 
 -11  -9   5    6.99    0.73 
  10  10  -5    0.24    0.17 
  10  10  -5    0.57    0.23 
 -10 -10   5    0.53    0.20 
 -10 -10   5    0.55    0.23 
   9  11  -5    1.51    0.35 
   9  11  -5    1.22    0.28 
  -9 -11   5    1.64    0.32 
  -9 -11   5    2.81    0.47 
   8  12  -5    0.26    0.22 
  -8 -12   5    0.15    0.19 
  -8 -12   5    0.16    0.21 
   7  13  -5    0.55    0.27 
  -7 -13   5    1.30    0.34 
  -7 -13   5    0.62    0.25 
   6  14  -5    1.19    0.36 
  -6 -14   5    1.14    0.38 
  -6 -14   5    0.36    0.23 
   5  15  -5    0.35    0.29 
  26  -8  -5    5.24    0.70 
 -26   8   5    5.02    0.69 
  25  -7  -5    1.21    0.34 
 -25   7   5    1.24    0.33 
  24  -6  -5    5.00    0.63 
 -24   6   5    3.85    0.53 
  23  -5  -5   -0.04    0.15 
  23  -5  -5    0.30    0.17 
 -23   5   5    0.32    0.20 
 -23   5   5   -0.14    0.13 
  22  -4  -5    2.19    0.33 
  22  -4  -5    1.49    0.33 
 -22   4   5    2.03    0.35 
 -22   4   5    1.25    0.28 
  21  -3  -5    9.86    0.69 
  21  -3  -5    8.77    0.76 
  21  -3  -5    9.34    0.71 
 -21   3   5    8.63    0.69 
  20  -2  -5   15.87    0.98 
  20  -2  -5   15.57    0.96 
  20  -2  -5   15.06    1.06 
 -20   2   5   13.49    0.95 
  19  -1  -5    0.21    0.14 
  19  -1  -5    0.45    0.16 
  19  -1  -5    0.14    0.15 
 -19   1   5    0.35    0.15 
  18   0  -5    0.11    0.10 
  18   0  -5   -0.03    0.10 
 -18   0   5   -0.10    0.08 
 -18   0   5   -0.02    0.12 
  17   1  -5   14.42    0.87 
  17   1  -5   14.96    0.93 
 -17  -1   5   15.68    1.05 
 -17  -1   5   13.53    0.87 
  16   2  -5   11.70    0.71 
  16   2  -5   11.44    0.76 
 -16  -2   5   10.88    0.71 
  15   3  -5    0.41    0.15 
  15   3  -5    0.27    0.12 
 -15  -3   5    0.16    0.10 
 -15  -3   5    0.42    0.17 
  14   4  -5    2.13    0.28 
  14   4  -5    2.66    0.35 
 -14  -4   5    2.96    0.28 
 -14  -4   5    3.13    0.41 
  13   5  -5    2.33    0.34 
  13   5  -5    2.25    0.29 
 -13  -5   5    2.11    0.35 
 -13  -5   5    2.49    0.26 
  12   6  -5   14.95    0.95 
  12   6  -5   15.81    0.97 
 -12  -6   5   16.25    1.07 
 -12  -6   5   14.99    0.90 
  11   7  -5    0.36    0.16 
  11   7  -5    0.40    0.18 
 -11  -7   5    0.45    0.15 
 -11  -7   5    0.18    0.15 
  10   8  -5    0.83    0.21 
  10   8  -5    0.43    0.18 
 -10  -8   5    1.04    0.25 
 -10  -8   5    0.92    0.20 
   9   9  -5    0.09    0.13 
   9   9  -5    0.21    0.16 
  -9  -9   5    0.13    0.15 
  -9  -9   5    0.09    0.13 
   8  10  -5    1.08    0.28 
   8  10  -5    2.08    0.33 
  -8 -10   5    0.94    0.28 
  -8 -10   5    1.58    0.30 
   7  11  -5    0.86    0.23 
   7  11  -5    1.53    0.34 
  -7 -11   5    1.12    0.31 
  -7 -11   5    1.01    0.28 
   6  12  -5    2.32    0.44 
  -6 -12   5    1.52    0.35 
  -6 -12   5    2.11    0.41 
   5  13  -5    2.20    0.45 
  -5 -13   5    2.82    0.48 
  -5 -13   5    1.91    0.39 
   4  14  -5    0.85    0.33 
  -4 -14   5    0.91    0.32 
   3  15  -5    0.37    0.29 
  -3 -15   5   -0.17    0.22 
  25  -9  -5    1.99    0.45 
  24  -8  -5    0.29    0.23 
  24  -8  -5    0.78    0.26 
  23  -7  -5    1.83    0.39 
  23  -7  -5    2.51    0.43 
 -23   7   5    2.63    0.45 
 -23   7   5    2.67    0.47 
  22  -6  -5    6.26    0.68 
 -22   6   5    5.57    0.63 
 -22   6   5    6.73    0.68 
  21  -5  -5    0.25    0.18 
  21  -5  -5    0.38    0.15 
 -21   5   5    0.19    0.18 
 -21   5   5    0.07    0.14 
  20  -4  -5    0.07    0.12 
  20  -4  -5    0.01    0.14 
 -20   4   5    0.34    0.17 
 -20   4   5   -0.02    0.11 
  19  -3  -5    2.64    0.34 
  19  -3  -5    2.45    0.35 
  19  -3  -5    2.47    0.39 
 -19   3   5    2.65    0.36 
  18  -2  -5    0.50    0.17 
  18  -2  -5    0.24    0.16 
  18  -2  -5    0.46    0.16 
 -18   2   5    0.19    0.13 
  17  -1  -5   12.74    0.84 
  17  -1  -5   13.89    0.95 
  17  -1  -5   13.87    0.83 
 -17   1   5   12.93    0.84 
  16   0  -5   -0.07    0.09 
  16   0  -5    0.04    0.10 
  16   0  -5    0.10    0.09 
 -16   0   5   -0.04    0.08 
  15   1  -5   13.17    0.83 
  15   1  -5   12.12    0.76 
 -15  -1   5   13.06    0.80 
 -15  -1   5   14.40    0.94 
  14   2  -5    1.15    0.17 
  14   2  -5    1.15    0.22 
 -14  -2   5    1.59    0.22 
 -14  -2   5    0.87    0.23 
  13   3  -5    1.73    0.27 
  13   3  -5    1.78    0.21 
 -13  -3   5    1.51    0.21 
 -13  -3   5    1.38    0.28 
  12   4  -5    0.22    0.11 
  12   4  -5    0.15    0.13 
 -12  -4   5    0.15    0.09 
 -12  -4   5    0.05    0.11 
  11   5  -5    5.98    0.46 
  11   5  -5    6.98    0.51 
 -11  -5   5    5.84    0.53 
 -11  -5   5    6.03    0.44 
  10   6  -5    5.49    0.47 
  10   6  -5    5.83    0.47 
 -10  -6   5    6.30    0.44 
 -10  -6   5    5.42    0.55 
   9   7  -5    2.54    0.33 
   9   7  -5    2.52    0.35 
  -9  -7   5    2.68    0.32 
  -9  -7   5    2.06    0.35 
   8   8  -5   11.44    0.86 
   8   8  -5   12.48    0.83 
  -8  -8   5   14.26    0.94 
  -8  -8   5   13.09    0.85 
   7   9  -5    7.58    0.59 
   7   9  -5    7.90    0.66 
  -7  -9   5    6.89    0.64 
  -7  -9   5    8.81    0.64 
   6  10  -5    5.53    0.64 
   6  10  -5    6.11    0.50 
  -6 -10   5    5.92    0.59 
  -6 -10   5    6.06    0.63 
   5  11  -5    0.10    0.19 
  -5 -11   5    0.23    0.18 
  -5 -11   5    0.04    0.17 
   4  12  -5    1.04    0.32 
  -4 -12   5    0.68    0.26 
  -4 -12   5    0.67    0.24 
   3  13  -5    5.17    0.68 
  -3 -13   5    3.10    0.52 
   2  14  -5    2.48    0.48 
  -2 -14   5    2.16    0.45 
   1  15  -5    0.09    0.28 
  -1 -15   5    0.11    0.24 
  24 -10  -5    0.37    0.26 
  23  -9  -5    0.34    0.24 
  23  -9  -5    0.17    0.18 
 -23   9   5    0.29    0.29 
  22  -8  -5    3.31    0.52 
  22  -8  -5    2.81    0.47 
 -22   8   5    3.55    0.57 
  21  -7  -5    0.11    0.15 
  21  -7  -5    0.24    0.19 
 -21   7   5    0.38    0.25 
  20  -6  -5    7.43    0.69 
  20  -6  -5    7.61    0.73 
 -20   6   5    7.18    0.70 
  19  -5  -5    0.14    0.17 
  19  -5  -5    0.20    0.12 
  19  -5  -5    0.57    0.19 
 -19   5   5    0.11    0.13 
 -19   5   5    0.09    0.16 
  18  -4  -5   11.96    0.77 
  18  -4  -5   12.62    0.89 
 -18   4   5   12.00    0.82 
 -18   4   5   11.39    0.83 
  17  -3  -5   10.94    0.81 
  17  -3  -5   11.01    0.71 
 -17   3   5   10.98    0.73 
 -17   3   5    9.74    0.73 
  16  -2  -5   12.35    0.71 
  16  -2  -5    8.90    0.74 
  16  -2  -5   10.59    0.69 
 -16   2   5    9.83    0.70 
  15  -1  -5   15.77    0.87 
  15  -1  -5   13.88    0.97 
  15  -1  -5   14.92    0.89 
 -15   1   5   13.91    0.89 
  14   0  -5    0.05    0.10 
  14   0  -5    0.09    0.10 
  14   0  -5    0.00    0.07 
 -14   0   5   -0.04    0.08 
  13   1  -5    0.09    0.06 
  13   1  -5    0.01    0.10 
  13   1  -5   -0.04    0.08 
 -13  -1   5    0.06    0.08 
  12   2  -5   18.12    1.03 
  12   2  -5   16.74    0.94 
 -12  -2   5   17.20    1.12 
 -12  -2   5   18.06    1.00 
  11   3  -5    2.88    0.33 
  11   3  -5    2.84    0.25 
 -11  -3   5    2.86    0.36 
 -11  -3   5    2.71    0.28 
  10   4  -5    5.38    0.43 
  10   4  -5    5.51    0.40 
 -10  -4   5    6.00    0.48 
 -10  -4   5    4.83    0.39 
   9   5  -5   73.52    3.68 
   9   5  -5   72.14    3.60 
  -9  -5   5   70.81    3.89 
  -9  -5   5   71.97    3.65 
   8   6  -5   23.66    1.30 
   8   6  -5   22.57    1.32 
  -8  -6   5   21.11    1.38 
  -8  -6   5   24.78    1.31 
   7   7  -5    2.27    0.33 
   7   7  -5    2.22    0.30 
  -7  -7   5    1.65    0.26 
  -7  -7   5    2.16    0.33 
   6   8  -5    2.93    0.39 
   6   8  -5    1.82    0.29 
  -6  -8   5    2.34    0.36 
  -6  -8   5    2.33    0.33 
   5   9  -5    1.89    0.29 
   5   9  -5    2.46    0.39 
  -5  -9   5    1.92    0.32 
  -5  -9   5    1.99    0.35 
   4  10  -5    0.16    0.17 
   4  10  -5    0.15    0.15 
  -4 -10   5   -0.04    0.13 
  -4 -10   5    0.40    0.19 
   3  11  -5    1.14    0.30 
  -3 -11   5    1.33    0.30 
  -3 -11   5    1.10    0.30 
   2  12  -5    2.37    0.44 
  -2 -12   5    3.09    0.47 
  -2 -12   5    2.16    0.40 
   1  13  -5    1.56    0.39 
  -1 -13   5    1.13    0.34 
   0  14  -5    2.98    0.57 
   0 -14   5    2.44    0.47 
  -1  15  -5    0.57    0.31 
   1 -15   5    1.05    0.34 
  22 -10  -5    4.72    0.65 
  22 -10  -5    3.42    0.57 
 -22  10   5    5.67    0.74 
  21  -9  -5    1.62    0.39 
  21  -9  -5    1.13    0.32 
 -21   9   5    1.03    0.34 
  20  -8  -5    0.58    0.26 
  20  -8  -5    0.49    0.20 
 -20   8   5    0.69    0.29 
  19  -7  -5    1.24    0.32 
  19  -7  -5    0.66    0.22 
 -19   7   5    1.26    0.30 
  18  -6  -5   14.24    1.05 
  18  -6  -5   14.75    0.87 
  18  -6  -5   15.45    1.01 
 -18   6   5   13.42    0.99 
  17  -5  -5    0.36    0.14 
  17  -5  -5    0.58    0.19 
  17  -5  -5    0.32    0.16 
 -17   5   5    0.26    0.16 
  16  -4  -5    1.04    0.20 
  16  -4  -5    1.12    0.25 
 -16   4   5    1.23    0.25 
 -16   4   5    1.11    0.23 
  15  -3  -5    0.21    0.11 
  15  -3  -5    0.07    0.13 
 -15   3   5    0.22    0.10 
 -15   3   5    0.33    0.14 
  14  -2  -5    1.27    0.25 
  14  -2  -5    1.27    0.21 
 -14   2   5    1.61    0.24 
 -14   2   5    1.24    0.19 
  13  -1  -5    0.08    0.09 
  13  -1  -5    0.15    0.08 
  13  -1  -5    0.12    0.07 
 -13   1   5   -0.03    0.07 
  12   0  -5    0.08    0.06 
  12   0  -5    0.08    0.08 
  12   0  -5    0.05    0.08 
 -12   0   5    0.03    0.07 
  11   1  -5    1.29    0.21 
  11   1  -5    1.34    0.23 
  11   1  -5    1.23    0.13 
 -11  -1   5    1.24    0.19 
  10   2  -5  179.25    8.73 
  10   2  -5  184.88    8.95 
 -10  -2   5  182.57    9.00 
 -10  -2   5  184.03    9.48 
   9   3  -5   32.30    1.69 
   9   3  -5   30.89    1.65 
  -9  -3   5   32.57    1.83 
  -9  -3   5   32.45    1.70 
   8   4  -5    1.14    0.20 
   8   4  -5    1.28    0.18 
  -8  -4   5    1.57    0.21 
  -8  -4   5    1.27    0.22 
   7   5  -5   25.31    1.44 
   7   5  -5   27.12    1.43 
  -7  -5   5   26.92    1.44 
  -7  -5   5   25.86    1.53 
   6   6  -5   63.24    2.99 
   6   6  -5   58.57    3.09 
  -6  -6   5   56.40    3.06 
  -6  -6   5   59.28    3.22 
   5   7  -5    3.97    0.40 
   5   7  -5    3.78    0.44 
  -5  -7   5    4.45    0.43 
  -5  -7   5    3.88    0.40 
   4   8  -5    0.57    0.17 
   4   8  -5    0.35    0.17 
  -4  -8   5    0.50    0.19 
  -4  -8   5    0.67    0.20 
   3   9  -5    0.27    0.14 
   3   9  -5    0.35    0.19 
  -3  -9   5    0.36    0.17 
  -3  -9   5    0.22    0.15 
   2  10  -5    0.23    0.15 
   2  10  -5    0.37    0.19 
  -2 -10   5    0.13    0.15 
  -2 -10   5    0.11    0.15 
   1  11  -5    0.50    0.22 
  -1 -11   5    0.54    0.21 
  -1 -11   5    0.27    0.20 
   0  12  -5    0.33    0.23 
   0 -12   5    0.58    0.25 
  -1  13  -5    1.16    0.35 
   1 -13   5    0.85    0.30 
  -2  14  -5    0.10    0.25 
   2 -14   5    0.05    0.21 
  21 -11  -5    0.45    0.29 
  21 -11  -5    0.16    0.23 
 -21  11   5   -0.21    0.29 
  20 -10  -5    0.71    0.29 
  20 -10  -5    0.14    0.22 
 -20  10   5    0.83    0.38 
  19  -9  -5    1.87    0.36 
  19  -9  -5    2.33    0.42 
 -19   9   5    1.55    0.39 
  18  -8  -5    0.86    0.27 
  18  -8  -5    1.31    0.31 
 -18   8   5    1.30    0.33 
  17  -7  -5   -0.04    0.12 
  17  -7  -5    0.17    0.16 
 -17   7   5   -0.11    0.15 
  16  -6  -5    4.10    0.50 
  16  -6  -5    3.23    0.32 
  16  -6  -5    3.92    0.47 
 -16   6   5    3.47    0.44 
  15  -5  -5    1.80    0.30 
  15  -5  -5    1.95    0.24 
  15  -5  -5    1.67    0.30 
 -15   5   5    1.60    0.28 
  14  -4  -5    2.54    0.28 
  14  -4  -5    2.59    0.37 
 -14   4   5    3.21    0.34 
 -14   4   5    2.88    0.36 
  13  -3  -5    1.12    0.19 
  13  -3  -5    1.38    0.26 
 -13   3   5    1.54    0.21 
 -13   3   5    1.37    0.24 
  12  -2  -5   16.74    1.12 
  12  -2  -5   18.13    1.00 
 -12   2   5   18.49    1.00 
 -12   2   5   19.10    1.07 
  11  -1  -5    1.28    0.19 
  11  -1  -5    1.01    0.20 
 -11   1   5    1.47    0.15 
 -11   1   5    1.23    0.20 
  10   0  -5   -0.15    0.04 
  10   0  -5   -0.06    0.07 
  10   0  -5   -0.11    0.08 
 -10   0   5   -0.15    0.07 
   9   1  -5    5.06    0.36 
   9   1  -5    4.25    0.37 
   9   1  -5    4.65    0.26 
  -9  -1   5    4.23    0.34 
   8   2  -5   81.38    3.92 
   8   2  -5   82.36    3.96 
  -8  -2   5   81.13    4.03 
  -8  -2   5   75.73    4.24 
   7   3  -5   21.59    1.24 
   7   3  -5   23.07    1.22 
  -7  -3   5   23.54    1.34 
  -7  -3   5   24.31    1.27 
   6   4  -5    9.15    0.58 
   6   4  -5    9.53    0.61 
  -6  -4   5    8.64    0.62 
  -6  -4   5   10.23    0.61 
   5   5  -5    3.04    0.32 
   5   5  -5    3.03    0.32 
  -5  -5   5    2.74    0.30 
  -5  -5   5    3.07    0.32 
   4   6  -5    0.27    0.12 
   4   6  -5    0.20    0.13 
  -4  -6   5    0.02    0.10 
  -4  -6   5    0.36    0.13 
   3   7  -5    1.27    0.25 
   3   7  -5    1.13    0.21 
  -3  -7   5    1.15    0.22 
  -3  -7   5    1.07    0.21 
   2   8  -5    1.70    0.31 
   2   8  -5    1.78    0.27 
  -2  -8   5    1.81    0.29 
  -2  -8   5    1.60    0.26 
   1   9  -5   12.45    0.81 
   1   9  -5   14.10    0.96 
  -1  -9   5   11.91    0.86 
  -1  -9   5   13.28    0.92 
   0  10  -5    0.33    0.17 
   0  10  -5    0.73    0.25 
   0 -10   5    0.34    0.18 
   0 -10   5    0.39    0.19 
  -1  11  -5    6.70    0.77 
   1 -11   5    8.37    0.79 
  -2  12  -5    0.65    0.27 
   2 -12   5    0.58    0.26 
  -3  13  -5    4.94    0.72 
   3 -13   5    5.22    0.70 
  -4  14  -5    0.86    0.35 
   4 -14   5    1.34    0.38 
  20 -12  -5    3.91    0.64 
 -20  12   5    3.55    0.66 
  19 -11  -5    2.56    0.50 
  19 -11  -5    2.81    0.52 
 -19  11   5    2.42    0.52 
  18 -10  -5    1.96    0.39 
  18 -10  -5    1.58    0.37 
 -18  10   5    1.09    0.36 
  17  -9  -5    0.90    0.26 
  17  -9  -5    1.33    0.34 
 -17   9   5    1.74    0.39 
  16  -8  -5    0.01    0.18 
  16  -8  -5    0.01    0.14 
 -16   8   5    0.43    0.22 
  15  -7  -5    8.13    0.65 
  15  -7  -5    7.79    0.67 
 -15   7   5    6.87    0.66 
  14  -6  -5    0.15    0.14 
  14  -6  -5    0.07    0.11 
  14  -6  -5    0.17    0.09 
 -14   6   5    0.34    0.15 
  13  -5  -5    2.40    0.33 
  13  -5  -5    2.72    0.38 
  13  -5  -5    2.45    0.25 
 -13   5   5    2.72    0.34 
  12  -4  -5    0.20    0.12 
  12  -4  -5    0.19    0.08 
 -12   4   5    0.09    0.11 
 -12   4   5    0.00    0.08 
  11  -3  -5    3.61    0.39 
  11  -3  -5    3.19    0.26 
 -11   3   5    3.05    0.33 
 -11   3   5    2.83    0.28 
  10  -2  -5  183.46    8.70 
  10  -2  -5  180.14    9.48 
 -10   2   5  181.89    8.98 
 -10   2   5  186.74    9.06 
   9  -1  -5    4.69    0.33 
   9  -1  -5    4.45    0.39 
  -9   1   5    4.71    0.28 
  -9   1   5    4.17    0.35 
   8   0  -5   -0.04    0.07 
   8   0  -5    0.03    0.06 
  -8   0   5   -0.03    0.05 
   7   1  -5    3.13    0.30 
   7   1  -5    3.63    0.30 
  -7  -1   5    3.62    0.30 
   6   2  -5   12.66    0.70 
   6   2  -5   13.76    0.77 
  -6  -2   5   13.46    0.77 
  -6  -2   5   12.66    0.80 
   5   3  -5    1.36    0.17 
   5   3  -5    0.94    0.17 
  -5  -3   5    1.59    0.20 
  -5  -3   5    1.41    0.20 
   4   4  -5    5.43    0.39 
   4   4  -5    5.17    0.38 
  -4  -4   5    4.76    0.38 
  -4  -4   5    4.82    0.38 
   3   5  -5    3.47    0.34 
   3   5  -5    2.71    0.32 
  -3  -5   5    3.00    0.32 
  -3  -5   5    3.62    0.30 
   2   6  -5    3.16    0.35 
   2   6  -5    3.93    0.41 
  -2  -6   5    3.51    0.38 
  -2  -6   5    3.58    0.34 
   1   7  -5    1.14    0.25 
   1   7  -5    1.55    0.24 
  -1  -7   5    1.48    0.26 
  -1  -7   5    1.44    0.23 
   0   8  -5    1.85    0.33 
   0   8  -5    0.89    0.21 
   0  -8   5    1.47    0.29 
   0  -8   5    1.54    0.24 
  -1   9  -5    7.59    0.70 
  -1   9  -5    6.18    0.50 
   1  -9   5    6.00    0.51 
   1  -9   5    7.27    0.65 
  -2  10  -5   11.67    0.77 
  -2  10  -5   11.40    0.91 
   2 -10   5   11.13    0.88 
  -3  11  -5    8.51    0.86 
   3 -11   5    7.91    0.80 
  -4  12  -5    1.93    0.41 
   4 -12   5    1.62    0.39 
  -5  13  -5    0.35    0.30 
   5 -13   5    0.45    0.27 
  -6  14  -5    9.48    1.08 
   6 -14   5    9.30    0.98 
  18 -12  -5    8.49    0.86 
  18 -12  -5    5.76    0.77 
 -18  12   5    5.43    0.79 
  17 -11  -5    2.96    0.48 
  17 -11  -5    1.29    0.34 
 -17  11   5    2.42    0.49 
  16 -10  -5    5.44    0.68 
  16 -10  -5    5.40    0.65 
 -16  10   5    5.94    0.72 
  15  -9  -5   11.71    0.89 
  15  -9  -5   11.21    0.92 
 -15   9   5   10.86    0.89 
  14  -8  -5    7.27    0.71 
  14  -8  -5    6.92    0.66 
 -14   8   5    6.84    0.68 
  13  -7  -5    1.21    0.25 
  13  -7  -5    0.93    0.25 
 -13   7   5    0.82    0.24 
  12  -6  -5   15.21    0.81 
  12  -6  -5   15.43    1.03 
  12  -6  -5   16.00    0.99 
 -12   6   5   13.84    0.96 
  11  -5  -5    6.28    0.40 
  11  -5  -5    6.54    0.52 
  11  -5  -5    6.45    0.54 
 -11   5   5    6.78    0.51 
  10  -4  -5    4.97    0.35 
  10  -4  -5    5.03    0.50 
 -10   4   5    6.10    0.46 
 -10   4   5    5.89    0.42 
   9  -3  -5   27.52    1.73 
   9  -3  -5   31.45    1.53 
  -9   3   5   30.09    1.65 
  -9   3   5   31.71    1.61 
   8  -2  -5   81.35    3.99 
   8  -2  -5   85.18    4.39 
  -8   2   5   84.60    4.11 
  -8   2   5   80.17    4.18 
   7  -1  -5    3.11    0.25 
   7  -1  -5    3.54    0.31 
  -7   1   5    3.19    0.20 
  -7   1   5    3.76    0.29 
   6   0  -5    0.02    0.07 
   6   0  -5    0.00    0.04 
  -6   0   5    0.07    0.07 
   5   1  -5   67.10    3.41 
   5   1  -5   70.40    3.39 
   5   1  -5   73.06    3.64 
  -5  -1   5   67.53    3.49 
   4   2  -5   23.21    1.25 
   4   2  -5   21.83    1.30 
   4   2  -5   23.39    1.22 
  -4  -2   5   25.78    1.28 
   3   3  -5   12.90    0.77 
   3   3  -5   13.14    0.76 
  -3  -3   5   13.29    0.78 
  -3  -3   5   13.09    0.77 
   2   4  -5    3.04    0.30 
   2   4  -5    2.82    0.30 
  -2  -4   5    2.48    0.28 
  -2  -4   5    2.82    0.24 
   1   5  -5    0.03    0.08 
   1   5  -5    0.02    0.08 
  -1  -5   5    0.01    0.07 
  -1  -5   5    0.12    0.09 
   0   6  -5   20.07    1.21 
   0   6  -5   20.24    1.13 
   0  -6   5   18.75    1.14 
   0  -6   5   21.61    1.20 
  -1   7  -5    5.43    0.43 
  -1   7  -5    4.23    0.51 
   1  -7   5    5.86    0.42 
   1  -7   5    5.22    0.50 
  -2   8  -5    2.25    0.38 
  -2   8  -5    1.85    0.29 
   2  -8   5    2.58    0.29 
   2  -8   5    1.77    0.33 
  -3   9  -5    8.76    0.63 
  -3   9  -5    8.46    0.80 
   3  -9   5    8.65    0.62 
   3  -9   5    9.23    0.73 
  -4  10  -5    0.22    0.19 
   4 -10   5    0.17    0.17 
  -5  11  -5    1.32    0.35 
   5 -11   5    2.61    0.45 
  -6  12  -5    0.53    0.28 
   6 -12   5   -0.24    0.16 
  -7  13  -5    6.68    0.87 
   7 -13   5    7.10    0.83 
  -8  14  -5    0.85    0.40 
   8 -14   5    0.80    0.34 
  17 -13  -5    1.89    0.47 
  17 -13  -5    2.66    0.53 
 -17  13   5    2.01    0.50 
  16 -12  -5    0.14    0.22 
  16 -12  -5    0.80    0.31 
 -16  12   5   -0.31    0.22 
  15 -11  -5    6.54    0.75 
  15 -11  -5    4.56    0.65 
 -15  11   5    7.17    0.81 
  14 -10  -5   16.88    1.29 
  14 -10  -5   22.40    1.42 
 -14  10   5   19.50    1.36 
  13  -9  -5   25.11    1.50 
  13  -9  -5   21.38    1.52 
 -13   9   5   23.13    1.49 
  12  -8  -5   10.30    0.84 
  12  -8  -5   11.53    0.84 
 -12   8   5   10.99    0.83 
  11  -7  -5    0.04    0.12 
  11  -7  -5    0.49    0.17 
 -11   7   5    0.35    0.17 
  10  -6  -5    5.36    0.32 
  10  -6  -5    4.63    0.51 
  10  -6  -5    4.78    0.48 
 -10   6   5    6.03    0.48 
   9  -5  -5   77.27    3.78 
   9  -5  -5   70.21    3.95 
   9  -5  -5   73.05    3.51 
  -9   5   5   72.73    3.76 
   8  -4  -5    1.16    0.14 
   8  -4  -5    0.94    0.21 
  -8   4   5    1.39    0.21 
  -8   4   5    1.36    0.22 
   7  -3  -5   21.68    1.11 
   7  -3  -5   21.23    1.29 
  -7   3   5   21.65    1.23 
  -7   3   5   22.90    1.19 
   6  -2  -5   12.94    0.70 
   6  -2  -5   12.89    0.81 
  -6   2   5   13.77    0.78 
  -6   2   5   12.41    0.71 
   5  -1  -5   70.26    3.71 
   5  -1  -5   67.85    3.40 
  -5   1   5   74.26    3.47 
  -5   1   5   68.44    3.55 
   4   0  -5   -0.05    0.07 
   4   0  -5   -0.02    0.07 
  -4   0   5   -0.11    0.04 
  -4   0   5   -0.07    0.07 
   3   1  -5   30.14    1.66 
   3   1  -5   29.03    1.58 
  -3  -1   5   31.94    1.58 
  -3  -1   5   32.29    1.63 
   2   2  -5    4.44    0.35 
   2   2  -5    4.77    0.31 
  -2  -2   5    4.59    0.32 
  -2  -2   5    4.35    0.34 
   1   3  -5    0.59    0.13 
   1   3  -5    0.62    0.14 
  -1  -3   5    0.60    0.13 
  -1  -3   5    0.45    0.09 
   0   4  -5   23.96    1.28 
   0   4  -5   24.45    1.33 
   0  -4   5   24.53    1.32 
   0  -4   5   22.36    1.27 
  -1   5  -5    4.39    0.38 
  -1   5  -5    3.54    0.39 
   1  -5   5    3.71    0.29 
   1  -5   5    4.42    0.40 
  -2   6  -5    6.19    0.50 
  -2   6  -5    7.11    0.57 
   2  -6   5    8.46    0.58 
   2  -6   5    6.80    0.46 
  -3   7  -5    1.00    0.25 
  -3   7  -5    0.90    0.20 
   3  -7   5    0.60    0.13 
   3  -7   5    0.40    0.17 
  -4   8  -5    0.29    0.16 
  -4   8  -5    0.39    0.20 
   4  -8   5    0.45    0.14 
   4  -8   5    0.50    0.20 
  -5   9  -5   11.30    0.75 
  -5   9  -5   11.66    0.91 
   5  -9   5   10.74    0.86 
  -6  10  -5    6.34    0.76 
   6 -10   5    7.76    0.77 
  -7  11  -5    5.78    0.75 
   7 -11   5    5.64    0.70 
  -8  12  -5   19.22    1.44 
   8 -12   5   19.00    1.39 
  -9  13  -5    0.50    0.34 
   9 -13   5    0.48    0.30 
  15 -13  -5    2.07    0.47 
  15 -13  -5    3.01    0.55 
 -15  13   5    2.32    0.51 
  14 -12  -5    2.73    0.50 
  14 -12  -5    2.76    0.51 
 -14  12   5    2.19    0.48 
  13 -11  -5   11.03    0.95 
  13 -11  -5   15.19    1.06 
 -13  11   5   10.90    1.04 
  12 -10  -5    2.43    0.42 
  12 -10  -5    2.81    0.47 
 -12  10   5    3.41    0.52 
  11  -9  -5    7.67    0.70 
 -11   9   5    7.03    0.71 
  10  -8  -5    0.64    0.22 
  10  -8  -5    0.66    0.20 
 -10   8   5    0.47    0.21 
   9  -7  -5    2.78    0.40 
   9  -7  -5    2.37    0.34 
  -9   7   5    2.14    0.34 
   8  -6  -5   24.49    1.50 
   8  -6  -5   24.69    1.42 
  -8   6   5   24.18    1.42 
   7  -5  -5   25.62    1.27 
   7  -5  -5   27.69    1.47 
   7  -5  -5   24.28    1.53 
  -7   5   5   26.33    1.45 
   6  -4  -5    8.26    0.47 
   6  -4  -5    8.47    0.62 
  -6   4   5    9.15    0.57 
  -6   4   5    8.82    0.59 
   5  -3  -5    1.22    0.21 
   5  -3  -5    1.04    0.13 
  -5   3   5    1.48    0.21 
  -5   3   5    1.43    0.18 
   4  -2  -5   23.34    1.21 
   4  -2  -5   25.11    1.36 
  -4   2   5   21.68    1.28 
  -4   2   5   24.35    1.24 
   3  -1  -5   31.95    1.57 
   3  -1  -5   30.12    1.68 
  -3   1   5   31.09    1.63 
  -3   1   5   30.30    1.58 
   2   0  -5   -0.04    0.06 
   2   0  -5   -0.14    0.04 
  -2   0   5    0.01    0.06 
  -2   0   5   -0.07    0.05 
   1   1  -5    7.01    0.47 
   1   1  -5    7.80    0.44 
  -1  -1   5    7.26    0.45 
  -1  -1   5    6.69    0.46 
   0   2  -5    6.29    0.44 
   0  -2   5    6.15    0.43 
   0  -2   5    6.70    0.44 
  -1   3  -5    1.71    0.23 
   1  -3   5    1.46    0.22 
   1  -3   5    1.49    0.12 
   1  -3   5    1.61    0.22 
  -2   4  -5   32.20    1.66 
   2  -4   5   30.91    1.65 
   2  -4   5   32.48    1.74 
   2  -4   5   30.72    1.71 
  -3   5  -5   20.26    1.24 
  -3   5  -5   20.94    1.16 
   3  -5   5   20.67    1.21 
   3  -5   5   20.44    1.11 
  -4   6  -5    0.57    0.18 
  -4   6  -5    1.03    0.25 
   4  -6   5    0.96    0.13 
   4  -6   5    0.59    0.18 
  -5   7  -5    1.91    0.29 
  -5   7  -5    1.60    0.33 
   5  -7   5    1.61    0.30 
   5  -7   5    1.58    0.18 
  -6   8  -5    6.82    0.71 
  -6   8  -5    7.10    0.56 
   6  -8   5    6.33    0.65 
  -7   9  -5   15.07    1.08 
  -7   9  -5   13.77    0.89 
   7  -9   5   12.46    0.99 
  -8  10  -5   12.65    1.02 
   8 -10   5   11.84    0.97 
  -9  11  -5    0.36    0.27 
   9 -11   5    0.22    0.23 
 -10  12  -5    1.18    0.37 
  10 -12   5    1.44    0.40 
 -11  13  -5   -0.06    0.27 
  11 -13   5    0.02    0.19 
  14 -14  -5    2.18    0.51 
 -14  14   5    0.82    0.40 
  13 -13  -5    0.80    0.30 
  13 -13  -5    0.43    0.25 
 -13  13   5    0.33    0.27 
  12 -12  -5    1.69    0.40 
  12 -12  -5    1.38    0.38 
 -12  12   5    1.22    0.35 
  11 -11  -5    9.66    0.83 
  11 -11  -5   10.63    0.91 
 -11  11   5   10.30    0.95 
  10 -10  -5    0.45    0.20 
  10 -10  -5    0.89    0.27 
 -10  10   5    0.21    0.19 
   9  -9  -5   -0.03    0.12 
   9  -9  -5    0.04    0.15 
  -9   9   5   -0.08    0.12 
   8  -8  -5   11.85    0.84 
   8  -8  -5   12.71    0.91 
  -8   8   5   11.46    0.86 
   7  -7  -5    2.22    0.32 
   7  -7  -5    2.03    0.33 
  -7   7   5    2.21    0.34 
   6  -6  -5   68.87    3.38 
   6  -6  -5   56.07    3.15 
  -6   6   5   58.41    3.18 
   5  -5  -5    3.23    0.19 
   5  -5  -5    2.61    0.35 
  -5   5   5    2.78    0.33 
  -5   5   5    2.60    0.31 
   4  -4  -5    4.89    0.41 
   4  -4  -5    4.82    0.29 
  -4   4   5    4.05    0.35 
  -4   4   5    4.44    0.36 
   3  -3  -5   10.72    0.76 
   3  -3  -5   12.58    0.67 
  -3   3   5   12.28    0.73 
  -3   3   5   13.07    0.73 
   2  -2  -5    5.09    0.38 
   2  -2  -5    5.06    0.34 
  -2   2   5    5.05    0.35 
  -2   2   5    4.15    0.34 
   1  -1  -5    6.90    0.46 
   1  -1  -5    7.19    0.48 
  -1   1   5    7.87    0.48 
  -1   1   5    7.90    0.47 
   0   0  -5    0.01    0.05 
   0   0  -5   -0.05    0.05 
   0   0   5   -0.07    0.06 
   0   0   5   -0.04    0.04 
  -1   1  -5    0.98    0.11 
  -1   1  -5    0.85    0.16 
   1  -1   5    0.75    0.14 
   1  -1   5    1.21    0.18 
  -2   2  -5    2.47    0.28 
   2  -2   5    2.93    0.30 
   2  -2   5    2.69    0.27 
  -3   3  -5    0.34    0.14 
   3  -3   5    0.32    0.13 
   3  -3   5    0.26    0.13 
  -4   4  -5    1.35    0.22 
   4  -4   5    1.39    0.26 
   4  -4   5    0.89    0.20 
  -5   5  -5    0.57    0.17 
   5  -5   5    0.33    0.15 
   5  -5   5    0.41    0.17 
  -6   6  -5    8.15    0.59 
  -6   6  -5    8.36    0.69 
   6  -6   5    8.37    0.65 
   6  -6   5    8.23    0.49 
  -7   7  -5    0.53    0.22 
  -7   7  -5    0.10    0.13 
   7  -7   5    0.25    0.14 
  -8   8  -5    0.42    0.19 
  -8   8  -5    0.53    0.25 
   8  -8   5    0.46    0.20 
  -9   9  -5    0.38    0.15 
  -9   9  -5    0.24    0.22 
   9  -9   5   -0.06    0.16 
 -10  10  -5    0.29    0.26 
  10 -10   5    0.77    0.26 
 -11  11  -5    0.31    0.27 
  11 -11   5    0.12    0.20 
 -12  12  -5   -0.19    0.25 
  12 -12   5    0.30    0.23 
  12 -14  -5   -0.05    0.23 
  12 -14  -5    0.58    0.30 
 -12  14   5    0.01    0.27 
  11 -13  -5    0.60    0.28 
  11 -13  -5    0.12    0.23 
 -11  13   5    0.35    0.26 
  10 -12  -5    0.64    0.26 
  10 -12  -5    1.10    0.31 
 -10  12   5   -0.10    0.19 
   9 -11  -5    1.91    0.39 
   9 -11  -5    1.50    0.35 
  -9  11   5    1.64    0.38 
   8 -10  -5    0.95    0.27 
   8 -10  -5    1.87    0.37 
  -8  10   5    1.49    0.34 
   7  -9  -5    8.93    0.67 
   7  -9  -5    7.74    0.69 
  -7   9   5    6.70    0.70 
   6  -8  -5    2.64    0.40 
   6  -8  -5    2.83    0.37 
  -6   8   5    2.54    0.39 
   5  -7  -5    4.55    0.44 
   5  -7  -5    3.43    0.45 
  -5   7   5    4.06    0.46 
   4  -6  -5    0.23    0.12 
   4  -6  -5    0.60    0.19 
  -4   6   5    0.28    0.15 
   3  -5  -5    3.28    0.37 
   3  -5  -5    2.98    0.21 
  -3   5   5    3.26    0.35 
  -3   5   5    3.20    0.32 
   2  -4  -5    2.94    0.22 
   2  -4  -5    3.15    0.34 
  -2   4   5    2.82    0.28 
  -2   4   5    2.75    0.30 
   1  -3  -5    0.68    0.16 
   1  -3  -5    0.49    0.10 
  -1   3   5    0.52    0.12 
  -1   3   5    0.62    0.15 
   0  -2  -5    5.38    0.42 
   0  -2  -5    6.22    0.39 
   0   2   5    5.62    0.41 
   0   2   5    6.32    0.41 
  -1  -1  -5    1.15    0.15 
  -1  -1  -5    0.64    0.13 
   1   1   5    0.96    0.15 
   1   1   5    0.80    0.16 
  -2   0  -5   -0.14    0.05 
  -2   0  -5   -0.15    0.07 
   2   0   5   -0.15    0.06 
   2   0   5   -0.16    0.08 
  -3   1  -5   27.32    1.47 
  -3   1  -5   28.30    1.47 
   3  -1   5   26.81    1.48 
   3  -1   5   28.99    1.53 
  -4   2  -5   13.67    0.82 
   4  -2   5   14.68    0.83 
   4  -2   5   13.86    0.87 
  -5   3  -5    2.33    0.30 
   5  -3   5    2.38    0.28 
   5  -3   5    2.48    0.33 
  -6   4  -5   27.86    1.60 
   6  -4   5   30.78    1.67 
   6  -4   5   31.25    1.72 
  -7   5  -5   49.70    2.54 
   7  -5   5   49.88    2.64 
   7  -5   5   47.82    2.68 
  -8   6  -5   10.55    0.80 
  -8   6  -5    9.04    0.67 
   8  -6   5    9.25    0.76 
   8  -6   5   10.37    0.74 
  -9   7  -5    4.37    0.48 
  -9   7  -5    5.12    0.62 
   9  -7   5    5.38    0.58 
 -10   8  -5    0.22    0.14 
 -10   8  -5    0.10    0.19 
  10  -8   5    0.25    0.16 
 -11   9  -5    8.08    0.86 
  11  -9   5    6.35    0.73 
 -12  10  -5   -0.27    0.22 
  12 -10   5    0.07    0.19 
 -13  11  -5    0.99    0.40 
  13 -11   5    1.30    0.35 
 -14  12  -5    2.76    0.60 
  14 -12   5    2.00    0.46 
  10 -14  -5    0.02    0.23 
  10 -14  -5    0.24    0.24 
 -10  14   5    0.03    0.26 
   9 -13  -5    0.12    0.19 
   9 -13  -5    0.06    0.20 
  -9  13   5   -0.10    0.21 
   8 -12  -5    0.38    0.22 
   8 -12  -5    0.25    0.21 
  -8  12   5    0.17    0.19 
   7 -11  -5    1.06    0.29 
   7 -11  -5    0.80    0.28 
  -7  11   5    0.80    0.30 
   6 -10  -5    6.59    0.64 
   6 -10  -5    6.85    0.73 
  -6  10   5    7.08    0.72 
   5  -9  -5    2.10    0.38 
   5  -9  -5    2.15    0.34 
  -5   9   5    1.70    0.34 
   4  -8  -5    0.26    0.16 
   4  -8  -5    0.51    0.17 
  -4   8   5    0.29    0.16 
   3  -7  -5    0.93    0.24 
   3  -7  -5    1.12    0.21 
  -3   7   5    1.42    0.28 
   2  -6  -5    3.10    0.22 
   2  -6  -5    2.81    0.38 
  -2   6   5    3.26    0.38 
  -2   6   5    3.05    0.33 
   1  -5  -5    0.01    0.05 
   1  -5  -5    0.01    0.09 
  -1   5   5    0.14    0.08 
  -1   5   5    0.02    0.10 
   0  -4  -5   23.81    1.36 
   0  -4  -5   22.79    1.18 
   0   4   5   23.97    1.29 
   0   4   5   21.58    1.24 
  -1  -3  -5    1.39    0.18 
  -1  -3  -5    1.50    0.22 
   1   3   5    1.12    0.17 
   1   3   5    1.71    0.23 
  -2  -2  -5    2.74    0.29 
  -2  -2  -5    3.27    0.27 
   2   2   5    3.14    0.26 
   2   2   5    3.41    0.32 
  -3  -1  -5   26.60    1.43 
  -3  -1  -5   27.53    1.50 
   3   1   5   27.05    1.49 
   3   1   5   27.55    1.43 
  -4   0  -5   -0.04    0.08 
  -4   0  -5   -0.12    0.06 
   4   0   5    0.02    0.07 
   4   0   5   -0.23    0.08 
  -5   1  -5    8.20    0.53 
  -5   1  -5    7.60    0.44 
   5  -1   5    7.15    0.48 
   5  -1   5    7.57    0.55 
  -6   2  -5   15.98    0.97 
   6  -2   5   15.92    1.02 
   6  -2   5   18.39    0.99 
  -7   3  -5   14.75    0.92 
   7  -3   5   17.31    0.96 
   7  -3   5   14.40    0.99 
  -8   4  -5   17.07    0.97 
   8  -4   5   14.00    0.96 
   8  -4   5   16.37    1.05 
  -9   5  -5    4.20    0.45 
   9  -5   5    4.56    0.48 
   9  -5   5    4.88    0.55 
 -10   6  -5    6.17    0.58 
  10  -6   5    7.75    0.62 
  10  -6   5    6.74    0.70 
 -11   7  -5    7.82    0.61 
 -11   7  -5    6.89    0.76 
  11  -7   5    8.05    0.74 
 -12   8  -5    0.34    0.25 
 -12   8  -5    0.26    0.17 
  12  -8   5    0.06    0.17 
 -13   9  -5    1.03    0.35 
  13  -9   5    1.01    0.29 
 -14  10  -5    2.41    0.50 
  14 -10   5    1.50    0.37 
 -15  11  -5    5.30    0.84 
  15 -11   5    8.31    0.87 
   8 -14  -5    1.66    0.39 
   8 -14  -5    2.56    0.50 
  -8  14   5    1.58    0.43 
   7 -13  -5    0.68    0.27 
   7 -13  -5    1.22    0.35 
  -7  13   5    0.98    0.35 
   6 -12  -5    1.72    0.35 
   6 -12  -5    1.53    0.39 
  -6  12   5    1.63    0.38 
   5 -11  -5    0.16    0.19 
   5 -11  -5    0.22    0.17 
  -5  11   5    0.11    0.16 
   4 -10  -5    0.40    0.20 
   4 -10  -5    0.29    0.17 
  -4  10   5    0.19    0.18 
   3  -9  -5    0.26    0.18 
   3  -9  -5    0.22    0.14 
  -3   9   5    0.05    0.15 
   2  -8  -5    2.14    0.36 
   2  -8  -5    2.09    0.31 
  -2   8   5    2.41    0.37 
   1  -7  -5    1.32    0.14 
   1  -7  -5    1.69    0.32 
  -1   7   5    1.33    0.22 
  -1   7   5    1.51    0.29 
   0  -6  -5   19.05    1.01 
   0  -6  -5   19.59    1.24 
   0   6   5   20.53    1.20 
   0   6   5   18.92    1.11 
  -1  -5  -5    4.26    0.30 
  -1  -5  -5    3.79    0.43 
   1   5   5    4.48    0.34 
   1   5   5    4.16    0.42 
  -2  -4  -5   30.32    1.77 
  -2  -4  -5   31.06    1.58 
   2   4   5   29.96    1.63 
   2   4   5   32.58    1.72 
  -3  -3  -5    0.09    0.11 
  -3  -3  -5    0.34    0.12 
   3   3   5    0.45    0.16 
   3   3   5    0.33    0.10 
  -4  -2  -5   14.49    0.88 
  -4  -2  -5   13.99    0.82 
   4   2   5   14.62    0.88 
   4   2   5   14.31    0.80 
  -5  -1  -5    7.77    0.52 
  -5  -1  -5    8.33    0.52 
   5   1   5    7.04    0.54 
   5   1   5    7.40    0.47 
  -6   0  -5    0.06    0.07 
  -6   0  -5    0.00    0.07 
   6   0   5   -0.03    0.05 
   6   0   5   -0.02    0.09 
  -7   1  -5    6.73    0.49 
  -7   1  -5    6.36    0.41 
   7  -1   5    6.31    0.45 
   7  -1   5    6.72    0.53 
  -8   2  -5    0.57    0.16 
  -8   2  -5    0.68    0.10 
   8  -2   5    0.40    0.17 
   8  -2   5    0.60    0.15 
  -9   3  -5    6.73    0.50 
   9  -3   5    5.20    0.56 
   9  -3   5    6.27    0.48 
 -10   4  -5    3.26    0.39 
  10  -4   5    2.73    0.37 
  10  -4   5    3.09    0.44 
 -11   5  -5    0.65    0.19 
  11  -5   5    0.89    0.22 
  11  -5   5    0.68    0.24 
 -12   6  -5    1.27    0.26 
  12  -6   5    0.92    0.29 
  12  -6   5    1.87    0.33 
 -13   7  -5    0.17    0.22 
 -13   7  -5    0.12    0.14 
  13  -7   5    0.35    0.24 
  13  -7   5    0.32    0.19 
 -14   8  -5    0.30    0.17 
 -14   8  -5    0.19    0.23 
  14  -8   5    0.13    0.16 
 -15   9  -5    2.44    0.50 
  15  -9   5    2.66    0.47 
 -16  10  -5    0.06    0.28 
  16 -10   5    0.18    0.20 
 -17  11  -5    0.66    0.37 
  17 -11   5    0.44    0.29 
   7 -15  -5    1.17    0.40 
   7 -15  -5    1.34    0.38 
  -7  15   5    0.99    0.37 
   6 -14  -5    1.08    0.33 
   6 -14  -5    0.81    0.32 
  -6  14   5    1.19    0.39 
   5 -13  -5    1.70    0.37 
   5 -13  -5    2.48    0.48 
  -5  13   5    1.48    0.40 
   4 -12  -5    0.98    0.32 
   4 -12  -5    1.14    0.30 
  -4  12   5    1.26    0.37 
   3 -11  -5    1.51    0.35 
   3 -11  -5    1.03    0.26 
  -3  11   5    1.33    0.32 
   2 -10  -5   -0.01    0.13 
   2 -10  -5    0.18    0.18 
  -2  10   5    0.15    0.16 
   1  -9  -5   11.43    0.94 
   1  -9  -5   13.58    0.86 
  -1   9   5   13.23    0.96 
   0  -8  -5    2.13    0.37 
   0   8   5    1.56    0.31 
   0   8   5    1.22    0.23 
  -1  -7  -5    5.63    0.37 
  -1  -7  -5    5.84    0.58 
   1   7   5    4.78    0.54 
   1   7   5    6.04    0.45 
  -2  -6  -5    6.70    0.44 
  -2  -6  -5    6.37    0.57 
   2   6   5    6.88    0.57 
   2   6   5    7.41    0.49 
  -3  -5  -5   19.07    1.23 
  -3  -5  -5   19.81    1.06 
   3   5   5   19.94    1.09 
   3   5   5   19.91    1.19 
  -4  -4  -5    1.36    0.20 
  -4  -4  -5    1.46    0.25 
   4   4   5    1.12    0.16 
   4   4   5    1.30    0.25 
  -5  -3  -5    2.35    0.28 
  -5  -3  -5    2.70    0.32 
   5   3   5    3.07    0.35 
   5   3   5    2.77    0.22 
  -6  -2  -5   17.78    1.01 
  -6  -2  -5   18.34    1.07 
   6   2   5   17.75    0.96 
   6   2   5   16.74    1.06 
  -7  -1  -5    6.28    0.47 
  -7  -1  -5    6.34    0.48 
   7   1   5    6.54    0.42 
   7   1   5    7.96    0.57 
  -8   0  -5   -0.06    0.07 
  -8   0  -5   -0.06    0.06 
   8   0   5    0.14    0.14 
   8   0   5   -0.06    0.07 
  -9   1  -5    1.21    0.22 
  -9   1  -5    1.40    0.17 
   9  -1   5    1.32    0.20 
   9  -1   5    1.35    0.26 
 -10   2  -5    2.31    0.20 
 -10   2  -5    1.94    0.30 
  10  -2   5    1.64    0.32 
  10  -2   5    2.00    0.27 
 -11   3  -5    0.41    0.15 
  11  -3   5    0.42    0.19 
  11  -3   5    0.38    0.14 
 -12   4  -5    6.71    0.55 
  12  -4   5    6.37    0.66 
  12  -4   5    6.40    0.54 
 -13   5  -5    1.22    0.27 
  13  -5   5    1.19    0.26 
  13  -5   5    0.88    0.30 
 -14   6  -5    0.91    0.24 
  14  -6   5    1.23    0.28 
  14  -6   5    1.10    0.34 
 -15   7  -5   -0.15    0.13 
  15  -7   5    0.02    0.23 
  15  -7   5    0.22    0.18 
 -16   8  -5   -0.04    0.21 
 -16   8  -5    0.27    0.20 
  16  -8   5   -0.01    0.15 
 -17   9  -5    0.52    0.33 
  17  -9   5    0.70    0.27 
 -18  10  -5    0.05    0.33 
  18 -10   5    0.41    0.29 
   5 -15  -5    0.65    0.34 
   5 -15  -5    0.03    0.23 
  -5  15   5    0.27    0.30 
   4 -14  -5    0.95    0.32 
   4 -14  -5    0.94    0.36 
  -4  14   5    1.31    0.39 
   3 -13  -5    4.07    0.55 
   3 -13  -5    3.24    0.56 
  -3  13   5    3.48    0.59 
   2 -12  -5    1.96    0.41 
   2 -12  -5    1.34    0.30 
  -2  12   5    2.09    0.45 
   1 -11  -5    0.19    0.18 
   1 -11  -5    0.73    0.26 
  -1  11   5    0.19    0.22 
   0 -10  -5    0.46    0.22 
   0 -10  -5    0.27    0.15 
   0  10   5    0.72    0.24 
  -1  -9  -5    8.24    0.70 
   1   9   5    6.57    0.69 
   1   9   5    6.62    0.55 
  -2  -8  -5    2.39    0.41 
  -2  -8  -5    2.23    0.23 
   2   8   5    2.27    0.37 
   2   8   5    1.96    0.28 
  -3  -7  -5    0.80    0.23 
  -3  -7  -5    0.55    0.13 
   3   7   5    0.50    0.14 
   3   7   5    0.81    0.22 
  -4  -6  -5    0.83    0.16 
  -4  -6  -5    0.53    0.19 
   4   6   5    0.94    0.23 
   4   6   5    0.70    0.15 
  -5  -5  -5    0.90    0.21 
  -5  -5  -5    0.39    0.12 
   5   5   5    0.74    0.14 
   5   5   5    0.53    0.18 
  -6  -4  -5   27.77    1.73 
  -6  -4  -5   30.45    1.58 
   6   4   5   29.62    1.55 
   6   4   5   31.44    1.71 
  -7  -3  -5   15.32    0.97 
  -7  -3  -5   13.77    0.88 
   7   3   5   16.34    0.99 
   7   3   5   14.89    0.82 
  -8  -2  -5    0.82    0.19 
  -8  -2  -5    0.68    0.16 
   8   2   5    0.78    0.22 
   8   2   5    0.70    0.12 
  -9  -1  -5    1.28    0.22 
  -9  -1  -5    1.87    0.27 
   9   1   5    1.22    0.26 
   9   1   5    1.21    0.16 
 -10   0  -5    0.06    0.09 
 -10   0  -5   -0.01    0.08 
  10   0   5    0.00    0.07 
  10   0   5   -0.12    0.10 
 -11   1  -5    0.17    0.12 
 -11   1  -5    0.16    0.10 
  11  -1   5    0.21    0.14 
  11  -1   5    0.20    0.11 
 -12   2  -5   10.16    0.60 
 -12   2  -5    8.16    0.65 
  12  -2   5    9.40    0.65 
  12  -2   5    8.65    0.73 
 -13   3  -5    3.18    0.42 
  13  -3   5    3.50    0.50 
  13  -3   5    3.35    0.40 
 -14   4  -5   -0.06    0.11 
  14  -4   5    0.14    0.14 
  14  -4   5   -0.04    0.17 
 -15   5  -5    2.40    0.39 
  15  -5   5    3.40    0.53 
  15  -5   5    2.81    0.41 
 -16   6  -5    1.05    0.27 
  16  -6   5    1.36    0.36 
  16  -6   5    1.15    0.29 
 -17   7  -5    5.25    0.61 
  17  -7   5    4.31    0.65 
  17  -7   5    5.43    0.63 
 -18   8  -5    0.59    0.34 
  18  -8   5    0.69    0.24 
 -19   9  -5    1.19    0.42 
  19  -9   5    1.68    0.39 
   3 -15  -5   -0.18    0.20 
   3 -15  -5   -0.13    0.28 
  -3  15   5    0.05    0.29 
   2 -14  -5    2.46    0.53 
   2 -14  -5    1.83    0.40 
  -2  14   5    2.28    0.54 
   1 -13  -5    1.40    0.37 
   1 -13  -5    0.67    0.26 
  -1  13   5    0.58    0.29 
   0 -12  -5    0.17    0.22 
   0 -12  -5    0.08    0.15 
   0  12   5    0.48    0.25 
  -1 -11  -5    7.78    0.62 
  -1 -11  -5    7.95    0.83 
   1  11   5    7.54    0.82 
  -2 -10  -5   11.19    0.94 
   2  10   5   12.44    0.82 
   2  10   5   10.89    0.91 
  -3  -9  -5    9.62    0.80 
   3   9   5    8.56    0.63 
   3   9   5    8.33    0.79 
  -4  -8  -5    0.64    0.14 
  -4  -8  -5    0.37    0.22 
   4   8   5    0.33    0.13 
   4   8   5    0.28    0.16 
  -5  -7  -5    1.53    0.32 
  -5  -7  -5    1.78    0.24 
   5   7   5    1.59    0.22 
   5   7   5    1.63    0.31 
  -6  -6  -5    8.24    0.57 
  -6  -6  -5    7.91    0.68 
   6   6   5    8.81    0.54 
   6   6   5    8.45    0.67 
  -7  -5  -5   49.06    2.45 
  -7  -5  -5   47.37    2.70 
   7   5   5   51.91    2.42 
   7   5   5   40.50    2.56 
  -8  -4  -5   15.96    1.07 
  -8  -4  -5   16.31    0.98 
   8   4   5   15.17    1.05 
   8   4   5   16.99    0.88 
  -9  -3  -5    6.27    0.51 
  -9  -3  -5    6.84    0.55 
   9   3   5    7.15    0.41 
   9   3   5    5.57    0.58 
 -10  -2  -5    1.84    0.29 
 -10  -2  -5    1.92    0.30 
  10   2   5    2.31    0.20 
  10   2   5    2.15    0.35 
 -11  -1  -5    0.48    0.16 
 -11  -1  -5    0.28    0.14 
  11   1   5    0.19    0.17 
  11   1   5    0.20    0.09 
 -12   0  -5   -0.03    0.09 
 -12   0  -5   -0.04    0.11 
  12   0   5    0.09    0.13 
  12   0   5   -0.04    0.08 
 -13   1  -5   10.68    0.68 
  13  -1   5   10.53    0.80 
  13  -1   5    9.11    0.66 
 -14   2  -5   51.05    2.77 
  14  -2   5   54.28    2.95 
  14  -2   5   53.23    2.80 
 -15   3  -5   20.14    1.29 
  15  -3   5   22.39    1.30 
  15  -3   5   20.36    1.40 
 -16   4  -5    5.03    0.56 
  16  -4   5    5.22    0.53 
  16  -4   5    4.34    0.60 
 -17   5  -5    0.08    0.18 
  17  -5   5    0.36    0.27 
  17  -5   5    0.29    0.18 
 -18   6  -5    5.03    0.60 
  18  -6   5    4.31    0.68 
  18  -6   5    5.70    0.62 
 -19   7  -5    1.62    0.35 
  19  -7   5    1.69    0.36 
  19  -7   5    2.19    0.49 
 -20   8  -5    6.60    0.87 
  20  -8   5    6.32    0.74 
 -21   9  -5    1.36    0.46 
  21  -9   5    2.30    0.45 
   1 -15  -5    0.14    0.30 
  -1  15   5    0.22    0.26 
   0 -14  -5    2.73    0.56 
   0  14   5    3.27    0.59 
  -1 -13  -5    1.70    0.44 
   1  13   5    1.37    0.40 
  -2 -12  -5    0.33    0.27 
   2  12   5    0.43    0.24 
   2  12   5    0.25    0.21 
  -3 -11  -5    8.15    0.85 
   3  11   5    6.71    0.79 
   3  11   5    7.92    0.64 
  -4 -10  -5    0.49    0.24 
   4  10   5    0.22    0.13 
   4  10   5    0.65    0.24 
  -5  -9  -5   11.12    0.93 
   5   9   5   11.76    0.75 
   5   9   5   11.02    0.89 
  -6  -8  -5    6.27    0.46 
  -6  -8  -5    5.15    0.64 
   6   8   5    5.96    0.45 
   6   8   5    6.12    0.64 
  -7  -7  -5   -0.01    0.14 
  -7  -7  -5    0.03    0.10 
   7   7   5    0.12    0.09 
   7   7   5    0.13    0.13 
  -8  -6  -5    9.16    0.67 
  -8  -6  -5   10.62    0.81 
   8   6   5   10.57    0.77 
   8   6   5    9.84    0.58 
  -9  -5  -5    4.08    0.50 
  -9  -5  -5    4.23    0.44 
   9   5   5    4.73    0.30 
   9   5   5    4.15    0.50 
 -10  -4  -5    2.56    0.34 
 -10  -4  -5    2.70    0.39 
  10   4   5    2.41    0.18 
  10   4   5    2.77    0.39 
 -11  -3  -5    0.51    0.19 
 -11  -3  -5    0.48    0.17 
  11   3   5    0.54    0.10 
  11   3   5    0.64    0.21 
 -12  -2  -5   10.42    0.72 
 -12  -2  -5   10.06    0.71 
  12   2   5    9.05    0.56 
 -13  -1  -5   11.01    0.77 
 -13  -1  -5   10.62    0.75 
  13   1   5   10.19    0.81 
  13   1   5   10.51    0.64 
 -14   0  -5    0.07    0.11 
 -14   0  -5    0.00    0.11 
  14   0   5   -0.20    0.11 
  14   0   5   -0.08    0.09 
 -15   1  -5    6.98    0.64 
 -15   1  -5    7.65    0.54 
  15  -1   5    5.91    0.50 
  15  -1   5    6.44    0.69 
 -16   2  -5    7.83    0.70 
  16  -2   5    8.17    0.79 
  16  -2   5    7.12    0.58 
 -17   3  -5    0.46    0.20 
  17  -3   5    0.78    0.29 
  17  -3   5    0.63    0.20 
 -18   4  -5    2.11    0.39 
  18  -4   5    2.72    0.39 
  18  -4   5    2.14    0.46 
 -19   5  -5    6.10    0.68 
  19  -5   5    6.19    0.80 
  19  -5   5    6.34    0.64 
 -20   6  -5    4.62    0.60 
  20  -6   5    3.61    0.52 
  20  -6   5    4.89    0.72 
 -21   7  -5    0.08    0.20 
  21  -7   5    0.00    0.31 
  21  -7   5    0.55    0.22 
 -22   8  -5    2.33    0.57 
  22  -8   5    2.31    0.46 
  -1 -15  -5    0.59    0.40 
   1  15   5    1.33    0.45 
  -2 -14  -5   -0.17    0.26 
   2  14   5    0.20    0.28 
  -3 -13  -5    5.33    0.75 
   3  13   5    5.31    0.76 
  -4 -12  -5    1.72    0.43 
   4  12   5    1.48    0.39 
  -5 -11  -5    1.51    0.38 
   5  11   5    1.88    0.41 
  -6 -10  -5    8.21    0.83 
   6  10   5    5.27    0.70 
  -7  -9  -5   13.54    0.86 
  -7  -9  -5   14.73    1.11 
   7   9   5   13.39    1.03 
  -8  -8  -5    0.67    0.25 
  -8  -8  -5    0.43    0.15 
   8   8   5    0.78    0.26 
  -9  -7  -5    4.53    0.46 
  -9  -7  -5    5.04    0.60 
   9   7   5    4.38    0.56 
 -10  -6  -5    8.83    0.74 
 -10  -6  -5    8.79    0.65 
  10   6   5    7.73    0.74 
 -11  -5  -5    0.98    0.23 
 -11  -5  -5    0.74    0.25 
  11   5   5    1.03    0.27 
 -12  -4  -5    7.32    0.57 
 -12  -4  -5    5.47    0.60 
  12   4   5    6.32    0.65 
 -13  -3  -5    3.22    0.43 
 -13  -3  -5    3.10    0.42 
  13   3   5    3.71    0.49 
 -14  -2  -5   56.71    3.01 
 -14  -2  -5   56.61    2.87 
  14   2   5   47.71    2.94 
 -15  -1  -5    6.61    0.63 
 -15  -1  -5    6.66    0.56 
  15   1   5    5.39    0.65 
 -16   0  -5    0.11    0.14 
 -16   0  -5   -0.04    0.12 
  16   0   5   -0.03    0.16 
 -17   1  -5    2.92    0.44 
  17  -1   5    3.57    0.52 
  17  -1   5    2.01    0.30 
 -18   2  -5    0.47    0.23 
  18  -2   5    0.62    0.20 
  18  -2   5    1.11    0.32 
 -19   3  -5    0.26    0.19 
  19  -3   5    0.39    0.26 
  19  -3   5    0.43    0.18 
 -20   4  -5    0.12    0.18 
  20  -4   5    0.30    0.26 
  20  -4   5    0.62    0.22 
 -21   5  -5    0.16    0.19 
  21  -5   5    0.38    0.21 
  21  -5   5    0.23    0.23 
 -22   6  -5    0.69    0.27 
  22  -6   5    1.65    0.34 
  22  -6   5    1.48    0.46 
 -23   7  -5    4.35    0.61 
  23  -7   5    4.50    0.62 
  23  -7   5    5.96    0.88 
  -4 -14  -5    1.01    0.41 
   4  14   5    1.43    0.43 
  -5 -13  -5    0.24    0.30 
   5  13   5    0.32    0.29 
  -6 -12  -5    0.48    0.25 
   6  12   5    0.15    0.21 
  -7 -11  -5    6.58    0.81 
   7  11   5    6.23    0.77 
  -8 -10  -5   10.71    0.97 
   8  10   5   11.69    0.96 
  -9  -9  -5   -0.10    0.20 
  -9  -9  -5    0.13    0.14 
   9   9   5    0.17    0.20 
 -10  -8  -5    0.12    0.20 
 -10  -8  -5    0.28    0.16 
  10   8   5    0.26    0.17 
 -11  -7  -5    9.06    0.70 
 -11  -7  -5   10.30    0.86 
  11   7   5    9.36    0.80 
 -12  -6  -5    1.26    0.27 
 -12  -6  -5    1.58    0.35 
  12   6   5    1.85    0.37 
 -13  -5  -5    0.45    0.22 
 -13  -5  -5    1.05    0.26 
  13   5   5    1.28    0.31 
 -14  -4  -5    0.06    0.17 
 -14  -4  -5    0.06    0.13 
  14   4   5    0.08    0.17 
 -15  -3  -5   21.40    1.36 
 -15  -3  -5   20.09    1.29 
  15   3   5   20.01    1.37 
 -16  -2  -5    8.74    0.69 
 -16  -2  -5    7.29    0.65 
  16   2   5    7.28    0.77 
 -17  -1  -5    2.25    0.39 
 -17  -1  -5    2.17    0.37 
  17   1   5    3.20    0.50 
 -18   0  -5   -0.09    0.13 
  18   0   5    0.15    0.22 
 -19   1  -5    1.44    0.33 
  19  -1   5    1.66    0.40 
 -20   2  -5    5.26    0.64 
  20  -2   5    4.79    0.68 
 -21   3  -5    0.16    0.19 
  21  -3   5    0.30    0.25 
 -22   4  -5    0.22    0.23 
  22  -4   5   -0.12    0.22 
 -23   5  -5    0.17    0.22 
  23  -5   5    0.25    0.30 
 -24   6  -5    0.11    0.25 
  24  -6   5    0.13    0.39 
  -6 -14  -5    8.91    1.07 
   6  14   5    9.43    1.08 
  -7 -13  -5    6.17    0.86 
   7  13   5    6.37    0.85 
  -8 -12  -5   17.94    1.43 
   8  12   5   17.91    1.37 
  -9 -11  -5    0.26    0.26 
   9  11   5    0.20    0.22 
 -10 -10  -5    0.54    0.30 
  10  10   5    0.82    0.31 
 -11  -9  -5    7.22    0.63 
 -11  -9  -5    7.56    0.82 
  11   9   5    5.43    0.71 
 -12  -8  -5    0.27    0.17 
 -12  -8  -5    0.03    0.21 
  12   8   5    0.26    0.18 
 -13  -7  -5    0.14    0.23 
 -13  -7  -5    0.22    0.16 
  13   7   5    0.14    0.18 
 -14  -6  -5    1.09    0.28 
 -14  -6  -5    1.07    0.33 
  14   6   5    1.13    0.33 
 -15  -5  -5    2.63    0.46 
 -15  -5  -5    2.27    0.40 
  15   5   5    2.71    0.47 
 -16  -4  -5    4.92    0.58 
 -16  -4  -5    5.45    0.62 
  16   4   5    4.97    0.63 
 -17  -3  -5    0.25    0.19 
 -17  -3  -5    0.97    0.26 
  17   3   5    0.93    0.29 
 -18  -2  -5    0.75    0.25 
 -18  -2  -5    0.25    0.21 
  18   2   5    0.47    0.26 
 -19  -1  -5    1.72    0.37 
  19   1   5    2.09    0.43 
 -20   0  -5    0.10    0.18 
  20   0   5    0.11    0.21 
 -21   1  -5    2.00    0.42 
  21  -1   5    3.16    0.55 
 -22   2  -5   -0.21    0.17 
  22  -2   5    0.31    0.28 
 -23   3  -5   -0.25    0.18 
  23  -3   5    0.27    0.25 
 -24   4  -5    0.22    0.23 
  24  -4   5    0.30    0.32 
 -25   5  -5    0.58    0.30 
  25  -5   5    0.62    0.43 
  -8 -14  -5    0.50    0.38 
   8  14   5    0.88    0.37 
  -9 -13  -5   -0.02    0.32 
   9  13   5   -0.28    0.26 
 -10 -12  -5    0.96    0.41 
  10  12   5    0.77    0.33 
 -11 -11  -5   -0.09    0.22 
  11  11   5   -0.05    0.21 
 -12 -10  -5    0.29    0.25 
  12  10   5    0.30    0.22 
 -13  -9  -5    1.35    0.39 
 -13  -9  -5    0.82    0.26 
  13   9   5    1.53    0.39 
 -14  -8  -5    0.19    0.22 
 -14  -8  -5    0.07    0.18 
  14   8   5    0.37    0.24 
 -15  -7  -5    0.02    0.22 
 -15  -7  -5    0.26    0.19 
  15   7   5    0.24    0.19 
 -16  -6  -5    1.14    0.30 
 -16  -6  -5    1.02    0.32 
  16   6   5    1.19    0.32 
 -17  -5  -5    0.38    0.23 
 -17  -5  -5    0.26    0.18 
  17   5   5    0.26    0.22 
 -18  -4  -5    2.74    0.46 
 -18  -4  -5    2.36    0.43 
  18   4   5    3.32    0.55 
 -19  -3  -5    0.69    0.25 
 -19  -3  -5    0.56    0.27 
  19   3   5    0.25    0.25 
 -20  -2  -5    4.83    0.58 
 -20  -2  -5    3.91    0.56 
  20   2   5    4.58    0.66 
 -21  -1  -5    2.41    0.46 
  21   1   5    2.88    0.55 
 -22   0  -5   -0.26    0.14 
  22   0   5    0.15    0.25 
 -23   1  -5    0.43    0.26 
  23  -1   5    0.63    0.32 
 -24   2  -5    0.36    0.25 
  24  -2   5    1.03    0.39 
 -25   3  -5    1.27    0.39 
  25  -3   5    1.96    0.52 
 -11 -13  -5   -0.32    0.28 
  11  13   5    0.02    0.29 
 -12 -12  -5    0.56    0.36 
  12  12   5    0.39    0.34 
 -13 -11  -5    1.47    0.46 
  13  11   5    1.72    0.44 
 -14 -10  -5    2.52    0.54 
  14  10   5    2.53    0.51 
 -15  -9  -5    1.44    0.44 
 -15  -9  -5    2.62    0.44 
  15   9   5    3.00    0.53 
 -16  -8  -5    0.40    0.23 
 -16  -8  -5   -0.32    0.18 
  16   8   5    0.31    0.24 
 -17  -7  -5    5.57    0.65 
 -17  -7  -5    4.79    0.68 
  17   7   5    4.60    0.67 
 -18  -6  -5    5.28    0.64 
 -18  -6  -5    5.11    0.69 
  18   6   5    4.41    0.65 
 -19  -5  -5    6.58    0.75 
 -19  -5  -5    5.61    0.67 
  19   5   5    5.86    0.76 
 -20  -4  -5    0.15    0.20 
 -20  -4  -5    0.18    0.24 
  20   4   5   -0.01    0.22 
 -21  -3  -5    0.63    0.28 
 -21  -3  -5   -0.05    0.16 
  21   3   5    0.44    0.29 
 -22  -2  -5    0.25    0.19 
  22   2   5    0.21    0.23 
 -23  -1  -5    0.61    0.29 
  23   1   5    0.59    0.34 
 -24   0  -5    0.02    0.22 
  24   0   5   -0.23    0.22 
 -25   1  -5    1.08    0.35 
  25  -1   5    0.85    0.40 
 -26   2  -5    0.15    0.23 
  26  -2   5    0.05    0.35 
 -14 -12  -5    1.48    0.51 
  14  12   5    3.24    0.62 
 -15 -11  -5    7.89    0.98 
  15  11   5    6.70    0.89 
 -16 -10  -5    0.33    0.32 
  16  10   5    0.19    0.26 
 -17  -9  -5    0.19    0.31 
 -17  -9  -5    0.25    0.24 
  17   9   5    0.82    0.32 
 -18  -8  -5    0.41    0.31 
 -18  -8  -5    0.64    0.28 
  18   8   5    0.06    0.26 
 -19  -7  -5    2.01    0.41 
 -19  -7  -5    2.07    0.48 
  19   7   5    2.48    0.50 
 -20  -6  -5    4.37    0.61 
 -20  -6  -5    3.94    0.63 
  20   6   5    4.54    0.68 
 -21  -5  -5    0.07    0.26 
 -21  -5  -5   -0.16    0.19 
  21   5   5    0.27    0.27 
 -22  -4  -5    0.06    0.20 
 -22  -4  -5    0.09    0.27 
  22   4   5    0.25    0.28 
 -23  -3  -5   -0.13    0.20 
  23   3   5   -0.49    0.23 
 -24  -2  -5    0.28    0.27 
  24   2   5    0.94    0.38 
 -25  -1  -5    1.07    0.36 
  25   1   5    1.45    0.47 
 -26   0  -5    0.17    0.25 
  26   0   5    0.18    0.31 
 -17 -11  -5    1.06    0.47 
  17  11   5    0.30    0.34 
 -18 -10  -5    0.18    0.25 
 -18 -10  -5    0.39    0.36 
  18  10   5    0.11    0.30 
 -19  -9  -5    0.61    0.30 
 -19  -9  -5    1.34    0.46 
  19   9   5    2.08    0.50 
 -20  -8  -5    7.31    0.92 
 -20  -8  -5    6.81    0.79 
  20   8   5    7.75    0.94 
 -21  -7  -5    0.39    0.31 
 -21  -7  -5    0.23    0.27 
  21   7   5    0.40    0.32 
 -22  -6  -5    1.30    0.36 
 -22  -6  -5    1.32    0.40 
  22   6   5    1.36    0.44 
 -23  -5  -5    0.20    0.22 
 -23  -5  -5    0.65    0.31 
  23   5   5    0.51    0.33 
 -24  -4  -5    0.26    0.23 
  24   4   5    0.06    0.32 
 -25  -3  -5    1.47    0.39 
  25   3   5    1.16    0.43 
 -26  -2  -5    1.40    0.41 
  26   2   5    0.21    0.39 
 -21  -9  -5    2.52    0.50 
 -21  -9  -5    2.49    0.60 
  21   9   5    2.03    0.56 
 -22  -8  -5    1.80    0.45 
 -22  -8  -5    2.47    0.58 
  22   8   5    2.59    0.59 
 -23  -7  -5    5.43    0.82 
 -23  -7  -5    5.34    0.75 
  23   7   5    6.61    0.90 
 -24  -6  -5    0.36    0.35 
 -24  -6  -5    0.04    0.26 
  24   6   5    0.81    0.40 
 -25  -5  -5    0.76    0.36 
  25   5   5    1.44    0.48 
  31   3  -6    2.73    0.52 
 -31  -3   6    2.08    0.55 
  30   4  -6    1.38    0.38 
 -30  -4   6    1.88    0.51 
  29   5  -6    1.55    0.37 
 -29  -5   6    1.01    0.43 
  28   6  -6   10.46    1.04 
 -28  -6   6   11.57    1.20 
  27   7  -6   17.00    1.31 
 -27  -7   6   20.10    1.52 
  26   8  -6    9.43    0.99 
 -26  -8   6   11.29    1.17 
  25   9  -6    9.24    0.96 
 -25  -9   6    9.43    1.10 
  24  10  -6    1.05    0.33 
 -24 -10   6    0.88    0.42 
  32   0  -6    1.17    0.37 
 -32   0   6    0.88    0.42 
  31   1  -6    0.57    0.27 
 -31  -1   6    0.21    0.29 
  30   2  -6    0.01    0.23 
 -30  -2   6   -0.08    0.25 
  29   3  -6    0.82    0.28 
 -29  -3   6    0.25    0.32 
  28   4  -6    6.62    0.77 
 -28  -4   6    5.77    0.82 
  27   5  -6    8.52    0.88 
 -27  -5   6    7.70    0.95 
  26   6  -6   33.86    2.09 
 -26  -6   6   34.67    2.31 
  25   7  -6   41.73    2.54 
 -25  -7   6   46.84    2.83 
  24   8  -6   23.42    1.61 
 -24  -8   6   26.66    1.83 
  23   9  -6   14.70    1.13 
 -23  -9   6   16.09    1.31 
  22  10  -6   13.23    1.05 
 -22 -10   6   14.32    1.22 
  21  11  -6    0.72    0.27 
 -21 -11   6    0.76    0.34 
  20  12  -6    4.95    0.65 
 -20 -12   6    4.22    0.75 
  31  -1  -6    0.74    0.29 
 -31   1   6    0.35    0.32 
  30   0  -6    0.62    0.28 
 -30   0   6    0.85    0.36 
  29   1  -6    1.71    0.40 
 -29  -1   6    2.38    0.52 
  28   2  -6    0.67    0.28 
 -28  -2   6    0.90    0.34 
  27   3  -6   11.40    0.94 
 -27  -3   6   12.78    1.09 
  26   4  -6   22.45    1.52 
 -26  -4   6   24.98    1.72 
  25   5  -6   14.40    1.09 
 -25  -5   6   15.13    1.22 
  24   6  -6   31.61    1.98 
 -24  -6   6   35.03    2.22 
  23   7  -6   42.41    2.53 
 -23  -7   6   47.63    2.82 
  22   8  -6   16.31    1.17 
 -22  -8   6   16.71    1.30 
  21   9  -6   16.23    1.20 
 -21  -9   6   19.00    1.40 
  20  10  -6    0.92    0.30 
 -20 -10   6    1.77    0.44 
  19  11  -6    2.82    0.49 
 -19 -11   6    4.05    0.65 
  18  12  -6    0.08    0.21 
 -18 -12   6    0.03    0.27 
 -17 -13   6    3.41    0.65 
  31  -3  -6    2.04    0.43 
 -31   3   6    1.98    0.50 
  30  -2  -6    0.20    0.20 
 -30   2   6    0.28    0.28 
  29  -1  -6    2.40    0.46 
 -29   1   6    2.85    0.54 
  28   0  -6   24.02    1.52 
 -28   0   6   22.39    1.65 
  27   1  -6   24.01    1.55 
 -27  -1   6   24.89    1.73 
  26   2  -6   15.86    1.11 
 -26  -2   6   14.22    1.19 
  25   3  -6   29.30    1.68 
 -25  -3   6   23.54    1.74 
  24   4  -6   33.00    1.92 
 -24  -4   6   30.64    2.07 
  23   5  -6   12.45    1.01 
 -23  -5   6   17.47    1.23 
  22   6  -6   13.27    1.01 
 -22  -6   6   14.38    1.13 
  21   7  -6   21.86    1.45 
 -21  -7   6   23.92    1.63 
  20   8  -6    2.51    0.45 
 -20  -8   6    2.96    0.51 
  19   9  -6    0.57    0.25 
 -19  -9   6    0.86    0.30 
  18  10  -6    0.31    0.21 
  18  10  -6    0.76    0.28 
 -18 -10   6    0.97    0.31 
  17  11  -6    1.06    0.32 
  17  11  -6    0.66    0.27 
 -17 -11   6    0.40    0.26 
  16  12  -6   12.51    0.99 
  16  12  -6   14.75    1.12 
 -16 -12   6   13.76    1.17 
  15  13  -6    8.96    0.96 
 -15 -13   6    8.59    1.00 
  30  -4  -6    1.86    0.39
[truncated: 3,911,208 more chars]
